# Supplementary material for: Data reconstruction can improve abundance index estimation: An example using Taiwanese longline data for Pacific bluefin tuna
Source: PLoS One. 2017 Oct 2;12(10):e0185784. doi: 10.1371/journal.pone.0185784 (PMC5624633; doi:10.1371/journal.pone.0185784)
Supplement: S1 File — Data for 2015 are preliminary. (XLSX) [file pone.0185784.s001.xlsx]

## Sheet: catch by country
Calendar year	Japan	Korea	Taiwan	United States	Mexico	Others	Total
1952	17093.7	0	0	2078	0	0	19171.7
1953	15635.7	0	0	4481	0	0	20116.7
1954	19027	0	0	9548	0	0	28575
1955	25739	0	0	6266	0	0	32005
1956	34267.6	0	0	6115	0	0	40382.6
1957	27302.4	0	0	9288	0	0	36590.4
1958	14666.4	0	0	13944	0	0	28610.4
1959	16760.4	0	0	3575.43	203.098	0	20539
1960	21531	0	0	4547.98	0	0	26079
1961	23078.2	0	0	8027.89	130.36	0	31236.5
1962	22107.2	0	0	10793.7	294.474	0	33195.4
1963	23201	0	0	11867.4	412.204	0	35480.6
1964	19406.4	0	0	9093	131.37	0	28630.8
1965	20280.1	0	54	6600.93	288.881	0	27223.9
1966	15243.2	0	0	15482.2	435.451	0	31160.8
1967	14771.8	0	53	5548.98	370.925	0	20744.8
1968	15601	0	33	5793.6	195.41	0	21623
1969	9455.83	0	23	6680.85	259.593	0	16419.3
1970	7448.23	0	0	3891.7	91.721	0	11431.6
1971	8771.71	0	1	7811.56	555.348	0	17139.6
1972	7840.13	0	14	11715.8	1646.15	0	21216.1
1973	8787.84	0	33	9714	1084.14	0	19619
1974	14948.3	0	62	5331.23	343.909	0	20685.5
1975	11266.3	0	66	7471.01	2145.08	0	20948.4
1976	8696.91	0	19	8697.6	1967.98	0	19381.5
1977	13201.5	0	133	3290.56	2186.41	0	18811.5
1978	21576.7	0	68	4673.84	544.508	0	26863
1979	25537.4	0	58	5905.98	213.197	0	31714.6
1980	19574.3	0	119	2358.36	581.938	0	22633.6
1981	33353	0	179	890.55	218.288	0	34640.8
1982	25988	31	209	2652.37	506.129	0	29386.5
1983	19470.7	13	186	673.182	213.78	0	20556.6
1984	10161.4	4	490	751.087	166.391	0	11572.8
1985	11673.4	1	301	3437.1	676.184	0	16088.6
1986	13714.5	344	99	4920.05	188.913	0	19266.4
1987	13984.8	89	400	914.755	118.519	0	15507.1
1988	7163.07	32	367	978.692	448.046	0	8988.81
1989	9117.96	71	518	1179.55	56.899	0	10943.4
1990	6281.63	132	653	1536.69	49.999	0	8653.32
1991	14536.1	265	461	508.043	9	1.5	15780.6
1992	11062.5	288	545	2098.99	0	0.3	13994.8
1993	9309.94	40	475	965.95	0	5.917	10796.8
1994	15186.2	50	559	1021.1	64.865	2.782	16884
1995	27090.4	821	337	951.4	10.5	2.436	29212.8
1996	14007.8	102	956	4748.95	3699.7	4.2	23518.7
1997	18852.3	1054	1814	2504.25	367.458	15.128	24607.2
1998	11191	188	1910	2473.9	1	23.333	15787.3
1999	22627.6	256	3089	776	2403.58	25.834	29178
2000	24577	2401	2782	1073.2	3118.35	28.699	33980.3
2001	14211.6	1186	1843	684.2	863.45	57.239	18845.5
2002	14186.1	933	1527	675.4	1710	61.212	19092.7
2003	10406.5	2601	1884	395	3254.16	52.54	18593.2
2004	14098.9	773	1717	61	8893.68	77.57	25621.1
2005	21668.1	1327	1370	281	4542.45	33.13	29221.6
2006	14177.8	1015	1150	96	9927	26.479	26392.3
2007	13829.1	1285	1411	56	4147	16.834	20745
2008	17188.5	1876	981	64	4407	16.739	24533.3
2009	14028.6	940	888	572	3019	19.476	19467.1
2010	8400.9	1212	409	89	7746	10.429	17867.3
2011	13004.2	684	316	343	2731	28.792	17107
2012	6101.11	1424	213	443	6668	14.023	14863.1
2013	6417.6	605	335	820	3154	24.242	11355.8
2014	9604.5	1311	483	804	4862	12	17076.5
2015	6187	677	619	455	3082	0	11020

## Sheet: catch by gear
Calendar year	Purse seine	Longline	Troll	Pole & line	Setnet	Others	Total
1952	9755.99	2703.25	667.301	2198.32	2145.14	1701.71	19171.7
1953	10002.6	3047.61	1471.55	3052.24	2334.92	207.725	20116.7
1954	14902.5	3115.49	1656.22	3044.1	5579.21	277.456	28575
1955	20189.1	2968.09	1506.56	2841.2	3255.66	1244.41	32005
1956	26706.4	2910.84	1762.98	4059.86	4169.51	773.039	40382.6
1957	27362.4	1732.48	2391.53	1794.95	2821.85	487.097	36590.4
1958	22520.1	843.525	1496.86	2337.44	1187.35	225.08	28610.4
1959	13672.4	3700.85	736.121	585.7	1574.66	269.215	20539
1960	15087.8	6103.85	1884.9	599.93	2032.23	370.234	26079
1961	17243.3	6790.48	3193.06	661.84	2710.15	637.658	31236.5
1962	21720.8	6181.66	1682.85	746.75	2545.37	317.935	33195.4
1963	22030.4	6526.08	2541.58	1256.16	2797.12	329.289	35480.6
1964	18151.4	3254.07	2783.62	1036.93	1474.67	1930.13	28630.8
1965	18307.4	2817.25	1962.85	831.34	2120.82	1184.23	27223.9
1966	25967.8	1544.62	1613.58	613.18	1260.81	160.849	31160.8
1967	12349.4	974.62	3273.34	1210.44	2603.36	333.55	20744.8
1968	15236	539.727	1568.41	983.22	3058.21	237.471	21623
1969	10152.6	921.611	2218.71	721.3	2186.57	218.495	16419.3
1970	6871.24	617.925	1198.15	723.36	1778.68	242.282	11431.6
1971	12080.6	749.386	1492.22	937.99	1554.57	324.885	17139.6
1972	17514.2	552.602	842.362	943.54	1106.93	256.518	21216.1
1973	12989.6	933.894	2107.74	526.11	2350.93	710.767	19619
1974	9693.27	1267.14	1656.4	1192.24	6019.41	856.995	20685.5
1975	13989.6	1162.88	1030.79	1401.29	2433.01	930.837	20948.4
1976	12768.5	420.453	829.585	1082.13	2996.24	1284.63	19381.5
1977	10555.3	491.793	2165.82	2255.57	2257.03	1085.93	18811.5
1978	15634.7	721.434	4516.95	1154.36	2546.3	2289.23	26863
1979	19983.3	821.583	2655.18	1250.33	4558.5	2445.69	31714.6
1980	14235.9	965.199	1530.75	1391.96	2520.87	1988.87	22633.6
1981	26507.2	797.11	1776.89	753.92	2129.31	2676.46	34640.8
1982	22410.1	944.257	863.524	1777.44	1666.84	1724.36	29386.5
1983	15639.1	399.149	2027.57	356.3	971.516	1163.03	20556.6
1984	5281.88	641.091	1873.89	587.27	2234.17	954.527	11572.8
1985	8231.62	324.843	1849.88	1817.11	2562.31	1302.87	16088.6
1986	12812.3	185.991	1467.44	1085.87	2914.01	800.798	19266.4
1987	9742.32	608.574	880.494	1564.62	2198.08	513.033	15507.1
1988	5204.05	294.673	1123.55	907.42	842.624	616.497	8988.81
1989	7622.93	445.86	902.612	754	747.949	470.062	10943.4
1990	4699.98	524.768	1250.17	536	716.158	926.232	8653.32
1991	10492	579.724	2068.66	286	1485.33	868.944	15780.6
1992	9451.43	993.057	915.282	166	1208.47	1260.56	13994.8
1993	7221.01	1292.88	545.791	128.691	848.11	760.324	10796.8
1994	9149.75	1785.46	4110.54	162.361	1158.39	517.446	16884
1995	20397.4	1022.91	4778.32	269.815	1859.22	885.107	29212.8
1996	16085	1865.44	3640.14	94.4218	1149.13	684.502	23518.7
1997	16813	3126.24	2739.98	34.0409	803.495	1090.34	24607.2
1998	7350.44	3175.63	2876.3	84.5209	874.469	1425.93	15787.3
1999	18981.5	4263.22	3440.42	34.7858	1096.95	1361.17	29178
2000	22598.8	3739.44	5216.87	101.637	1124.7	1198.83	33980.3
2001	9951.56	2636.02	3466.17	180.134	1365.72	1245.92	18845.5
2002	11593.6	2369.47	2606.6	98.5143	1100.04	1324.54	19092.7
2003	11602.8	3112.22	2059.75	43.9578	839.101	935.368	18593.2
2004	17910	3569.37	2445.17	132.037	895.94	668.642	25621.1
2005	18878.7	3306.51	3633.3	548.791	2182.32	671.998	29221.6
2006	19818.9	2280.24	1860.22	108.213	1421.04	903.728	26392.3
2007	12309.8	3171.84	2822.77	235.674	1503	701.916	20745
2008	16478.7	2377.12	2377.45	64.136	2358	877.822	24533.3
2009	12441.9	1964.43	2003.02	50.0316	2236	771.711	19467.1
2010	12683.6	1269.27	1582.76	82.7515	1603	645.971	17867.3
2011	11739.6	1140.18	1819.93	62.501	1651	693.792	17107
2012	10549.7	891.093	571.321	112.598	1932	806.471	14863.1
2013	6529	1122.76	903.708	8.1875	1416	1376.19	11355.8
2014	12023.8	1195	1023.01	5.3945	1912.6	916.73	17076.5
2015	7208	1224	462	9	1329	788	11020

## Sheet: Taiwan longline catch
year	Longline
1997	1814
1998	1910
1999	3089
2000	2780
2001	1839
2002	1523
2003	1863
2004	1714
2005	1368
2006	1149
2007	1401
2008	979
2009	877
2010	373
2011	292
2012	210
2013	331
2014	483
2015	577
2015 data is preliminary.
