# Supplementary material for: Data reconstruction can improve abundance index estimation: An example using Taiwanese longline data for Pacific bluefin tuna
Source: PLoS One. 2017 Oct 2;12(10):e0185784. doi: 10.1371/journal.pone.0185784 (PMC5624633; doi:10.1371/journal.pone.0185784)
Supplement: S2 File — (XLS) [file pone.0185784.s002.xls]

## Sheet: 工作表2
	Length frequency of PBF by 5 cm interval (the bin indicates beginning of the length interval), by fishing area and by year.
	N	N	N	N	N	N	S	S	S	S	S	S
	2010 - N	2011 - N	2012 - N	2013 - N	2014 - N	2015 - N	2010 - S	2011 - S	2012 - S	2013 - S	2014 - S	2015 - S
105	0	0	0	0	0.00126582	0	0	0	0	0	0	0
110	0	0	0	0	0	0	0	0	0	0	0	0
115	0	0	0	0	0	0	0	0	0	0	0	0
120	0	0	0	0	0	0	0	0	0	0	0	0
125	0	0	0	0	0.00126582	0	0	0	0	0	0	0
130	0	0	0	0	0	0	0	0	0	0	0	0
135	0	0	0	0.00214133	0	0	0	0	0	0	0	0.000884956
140	0	0	0.00714286	0	0	0	0	0	0	0	0	0
145	0	0	0	0	0.00126582	0	0	0	0.00183824	0	0	0
150	0	0	0.0142857	0.00856531	0	0	0	0	0	0.00158983	0	0
155	0	0	0	0	0	0	0	0	0	0	0	0
160	0	0	0.00714286	0.00214133	0.00126582	0	0	0	0	0	0	0
165	0	0	0.00714286	0.00642398	0.00253165	0	0.000913242	0	0	0	0.00118343	0.000884956
170	0.00444444	0	0	0.012848	0.00886076	0.00198216	0	0	0.00367647	0	0.00118343	0
175	0.00888889	0	0.0142857	0.0235546	0.0202532	0.00297324	0	0	0	0.00317965	0.00473373	0.00353982
180	0.0133333	0.00719424	0.00714286	0.0214133	0.0455696	0.0099108	0.000913242	0.00245399	0	0.00476948	0.00473373	0.00884956
185	0.0266667	0.0143885	0.0142857	0.0278373	0.0341772	0.0257681	0.00639269	0.00490798	0.00367647	0.00794913	0.0153846	0.0185841
190	0.0444444	0.0215827	0.0357143	0.0406852	0.0746835	0.0396432	0.00456621	0.00981595	0.00367647	0.0063593	0.0142012	0.0371681
195	0.0444444	0.057554	0.0142857	0.0513919	0.0493671	0.0802775	0.00821918	0.0134969	0.00919118	0.0254372	0.0213018	0.0699115
200	0.00888889	0.057554	0.05	0.0256959	0.0392405	0.114965	0.0228311	0.0233129	0.0238971	0.00953895	0.0295858	0.0761062
205	0.0266667	0.028777	0.0428571	0.0428266	0.0506329	0.112983	0.0283105	0.0269939	0.00919118	0.0222576	0.0189349	0.0743363
210	0.04	0.0863309	0.0357143	0.0449679	0.0518987	0.106046	0.052968	0.0319018	0.0349265	0.0174881	0.0248521	0.0752212
215	0.115556	0.0359712	0.0285714	0.0364026	0.0455696	0.0683845	0.0757991	0.0588957	0.0330882	0.0429253	0.0343195	0.0840708
220	0.182222	0.0431655	0.05	0.0663812	0.0531646	0.0664024	0.119635	0.0895706	0.0625	0.0540541	0.0366864	0.0522124
225	0.0888889	0.107914	0.107143	0.0513919	0.0367089	0.0436075	0.165297	0.13865	0.0863971	0.0937997	0.0579882	0.0486726
230	0.128889	0.100719	0.0714286	0.102784	0.0582278	0.0505451	0.164384	0.177914	0.134191	0.131955	0.105325	0.0628319
235	0.128889	0.151079	0.142857	0.109208	0.0810127	0.03667	0.145205	0.158282	0.167279	0.139905	0.179882	0.0778761
240	0.0622222	0.158273	0.128571	0.100642	0.113924	0.0475719	0.0949772	0.131288	0.158088	0.18283	0.166864	0.104425
245	0.0355556	0.0503597	0.107143	0.0813704	0.0987342	0.0515362	0.0739726	0.0797546	0.139706	0.122417	0.131361	0.0929204
250	0.0222222	0.0647482	0.0857143	0.0792291	0.0632911	0.0624381	0.026484	0.0343558	0.0716912	0.100159	0.0804734	0.0610619
255	0.0133333	0.0143885	0.0142857	0.0235546	0.0443038	0.0346878	0.00365297	0.0147239	0.0386029	0.0254372	0.0295858	0.039823
260	0	0	0.00714286	0.0256959	0.0164557	0.0336967	0.00273973	0.00245399	0.0128676	0.00476948	0.0142012	0.00973451
265	0	0	0.00714286	0.0107066	0.00632911	0.00891972	0	0	0.00367647	0.00158983	0.00946746	0.000884956
270	0.00444444	0	0	0.00214133	0	0	0.00182648	0	0.00183824	0.00158983	0.00473373	0
275	0	0	0	0	0	0.00099108	0	0.00122699	0	0	0.0035503	0
280	0	0	0	0	0	0	0.000913242	0	0	0	0.00710059	0
285	0	0	0	0	0	0	0	0	0	0	0	0
290	0	0	0	0	0	0	0	0	0	0	0	0
295	0	0	0	0	0	0	0	0	0	0	0	0
300	0	0	0	0	0	0	0	0	0	0	0.00118343	0
sample size	225	139	140	467	790	1009	1095	815	544	629	845	1130
