# Supplementary material for: Data reconstruction can improve abundance index estimation: An example using Taiwanese longline data for Pacific bluefin tuna
Source: PLoS One. 2017 Oct 2;12(10):e0185784. doi: 10.1371/journal.pone.0185784 (PMC5624633; doi:10.1371/journal.pone.0185784)
Supplement: S3 File — (XLSX) [file pone.0185784.s003.xlsx]

## Sheet: Base case
	Pacific bluefin tuna stock assessment model in 2016
	Stock asessment model software	SS-V3.23f
	Model structure
	Year definition	July to June (Fishing year)
	Time step	Quarter
	Stock(spawning population)	Single spawning population
	Area	Single for assessment
	Number of age class	21(0-20); age 20- lumped
	Number of Gender	sex-combined
	Fishery data and assumption
	Fishery definition	19 Fleets
	Fleet 1	Japanese Longline (Catch in weight, Length Composition)
	Selectivity (Fleet 1)	Dome shape by double normal function (6 parameters estimated) for 2 time blocks (19952-1992, 1993-2014))
	Fleet 2	1st, 3rd, and 4th quarters of Japanese Small Pelagic fish PS (SPPS) (Catch in weight). Length composition of Japanese SPPS (2001-1Q2014) & Korean OLPS (2011-2014) were combined.
	Selectivity (Fleet 2 & 3)	Constant Dome shaped length based selectivity by double normal function (4 of 6 parameters estimated), shared by Fleet 2 & 3
	Fleet 3	Korean Offshore Large Purse seine (OLPS) (Catch in weight).
	Fleet 4	Japanese Tuna Purse Seine operating in the Japan Sea (Catch in weight, length composition)
	Selectivity (Fleet 4)	Time-varying (2000-2014) Age specific non parametric selectivity (Age 3-9; 7 parameters) and constant length based asymptotic selectivity (2 parameters) were estimated
	Fleet 5	Japanese Tuna Purse Seine operating in Pacific coast (Catch in weight, length composition)
	Selectivity (Fleet 5)	Time-varying (2004) Age specific non parametric selectivity (Age 1-10; 10 parameters) and constant length based asymptotic selectivity (2 parameters) were estimated
	Fleet 6	2nd to 4th quarters of Japanese troll (Catch in weight, length composition)
	Selectivity (Fleet 6 & 7)	Constant Dome shaped length based selectivity by double normal function (4 of 6 parameters) was estimated and was shared by Fleet 6 & 7
	Fleet 7	Japanese pole and Line (Catch in weight)
	Fleet 8	Japanese Set Net (except Aomori & Hokkaido area) from 1st to 3rd Quarters (Catch in weight, length composition)
	Selectivity (Fleet 8)	Constant Age specific non parametric selectivity (Age 1-4; 4 parameters) and constant length based asymptotic selectivity (2 parameters) were estimated
	Fleet 9	4th Quarter of Japanese Set Net (except Aomori & Hokkaido area) (Catch in weight, length composition)
	Selectivity (Fleet 9)	Constant Age specific non parametric selectivity (Age 1-5; 5 parameters) and constant length based asymptotic selectivity (2 parameters) were estimated
	Fleet 10	Japanese Set Net operating in Northern Part of Japan (Aomori & Hokkaido) (Cach in weight, Weight composition data from Fleet 10 & 11)
	Selectivity (Fleet 10 & 11)	Constant Age specific non parametric selectivity (Age 1-3; 3 parameters) and weight based asymptotic selectivity (2 parameters) were estimated and were shared by Fleet 10 & 11
	Fleet 11	Japanese other fisheries (Catch in weight)
	Fleet 12	Taiwanese Longline southern fishing ground (Catch in weight, Length Composition)
	Selectivity (Fleet 12)	Constant Length based Asymptotic selectivity (2 parameters estimated)
	Fleet 13	U.S. commercial purse seine (Catch in weight from 1952 to 2001, length composition from 1952 to 1982 )
	Selectivity (Fleet 13 & 15)	Time varying (1952-1982) length based double normal selectivity (4 of 6 parameters) was estimated and was shared by Fleet 13 & 15
	Fleet 14	Mexican Purse seine for penning (Catch in weight from 2001 to 2014, length composition data)
	Selectivity (Fleet 14)	Time varying (2006-2014) length based double normal selectivity (4 of 6 parameters estimated)
	Fleet 15	U.S. Sports fishery (Catch in number)
	Fleet 16	Japanese troll for Penning (Catch in number)
	Selectivity (Fleet 16)	Only age-0 fish are available for this fleet
	Fleet 17	Taiwanese Longline northern fishing ground (Catch in weight, Length composition)
	Selectivity (Fleet 17)	Dome shape by double normal function (6 parameters estimated)
	Fleet 18	2nd Quarter of Japanese small pelagic fish purse seine (Catch in weight, length composition)
		Time-varying (2004-2012) Age specific non parametric selectivity (Age 1; 1 parameter) and constant length based asymptotic selectivity (2 parameters) were estimated
	Fleet 19	1st Quarter of Japanese troll (Catch in weight, length composition)
		Constant length based dome shaped selectivity by double normal function (4 of 6 parameters estimated)
	CPUE based abundance index	Japanese longline CPUE (1993-2014)* Japanese longline CPUE (1952-1973) Japanese longline CPUE (!974-1992) Taiwanese longline south CPUE (2000-2014)* Taiwanese longline north CPUE (2000-2014)* Taiwanese longline combined CPUE (2000-2014)* Japanese troll CPUE (1980-2014) * the sensitivity analysis for those data were performed in this study
	Japanese longline CPUE selectivity	Same as Fleet 1
	Taiwanese longline south CPUE selectivity	Same as Fleet 12
	Taiwanese longline north CPUE selectivity	Same as Fleet17
	Taiwanese longline combined CPUE selectivity	Same as Fleet 12
	CPUE (Japanese troll) selectivity	Same as Fleet 6
	CPUE likelihood	lognormal
	CPUE CV	JLL; 0.2 constant. Troll; 0.2 constant. TWLL (S); 0.2 constant.
	Initial F	Estimate without fitting to EqC for Fleet 1 and 8
	Biological assumption
	SRR	Beverton-Holt (h=0.999)
	R0	Estimated
	sigmaR	0.6
	R0 offset	Estimated
	recruitment deviation	Estimated
	Natural mortality (M)	Age specifc M
		Age 0=1.6
		Age 1=0.386
		Age 2+=0.25
	Maturity	Age specific Maturity
		Age 3=0.2
		Age 4=0.5
		Age 5+=1.0
	Growth curve	Fukuda et al. (2015) for sex-combined von Bertalanffy growth
		CV(length of age 0); 0.259
		CV(length of age 3+); 0.044
	Functional form of CV growth	CV=F(L)
	Length-Weight relationship	Kai et al., 2007

## Sheet: Sheet1
#1270.67	0	0	19286.7	2442.38	0	0	0	0	0	0	0	0	#_init_equil_catch_for_each_fishery
1270.67	0	0	0	2442.38	0	0	0	0	0	0	0	0	0	#_init_equil_catch_for_each_fishery
#	236	#_N_lines_of_catch_to_read
244	#_N_lines_of_catch_to_read	#20131112	set	244
#_catch_biomass(mtons):_columns_are_fisheries,year,season,calender_year,calender_qt
1	2	3	4	5	6	7	8	9	10	11	12	13	14
1072.8	0	0	4935.9	23.3	712.7	236.015	265.98	148.367	0	0	1950.6	0.096	0	1952	1	#1952	#3
132	0	0	0	498.1	504.5	170.151	231.831	175.07	0	0	24.1	0.026	171.5	1952	2	#1952	#4
144.5	0	0	0	282.4	796.1	0.189998	0	501.925	0	0	0	0	0	1952	3	#1953	#1
1897.5	0	0	1990	39.3	906.9	17.2456	0	0	554.715	0	0.1	0.004	0	1952	4	#1953	#2
763.9	0	0	3579.6	51.4	649.6	254.645	71.8433	293.067	0	0	3843.2	2.913	0	1953	1	#1953	#3
241	0	0	0	1098.4	705.5	185.794	113.163	342.331	0	0	589.7	0.89	131.2	1953	2	#1953	#4
263.2	0	0	0	317.9	609.2	1.89071	0	430.338	0	0	0	0	0	1953	3	#1954	#1
1577.7	0	0	1917.1	44.2	815.3	106.526	0	0	1426.49	0	2289.1	0.031	0	1953	4	#1954	#2
1096	0	0	3448.4	57.9	744.2	860.46	106.405	1002.43	0	0	6844.8	0.647	0	1954	1	#1954	#3
177.8	0	0	0	1236.2	923.4	612.873	309.196	722.607	0	0	403.1	0.036	218.5	1954	2	#1954	#4
176.6	0	0	0	289.1	568.6	0.73682	0	567.198	0	0	483	0	0	1954	3	#1955	#1
1309.7	0	0	5008	40.2	761	42.6234	0	0	724.475	0	3130.5	0.887	0	1954	4	#1955	#2
1171.6	0	0	9008.1	52.7	664.8	363.855	109.945	397.084	0	0	2466.5	3.982	0	1955	1	#1955	#3
311	0	0	0	1124.5	861.9	259.91	372.541	417.29	0	0	92.9	0.014	100.9	1955	2	#1955	#4
123.7	0	0	0	338.3	812.5	0.71365	0	895.899	0	0	0	0	0	1955	3	#1956	#1
1103.7	0	0	7496	47.1	1087.4	37.7625	0	0	1072.25	0	0	0.026	0	1955	4	#1956	#2
1521.3	0	0	13483.3	61.6	952.5	261.891	202.983	390.715	0	0	4753	29.59	0	1956	1	#1956	#3
160.8	0	0	0	1315.9	1231.5	184.882	622.389	500.023	0	0	974	1.857	192.3	1956	2	#1956	#4
163	0	0	0	459	359.2	2.45607	0	493.132	0	0	0	0	0	1956	3	#1957	#1
904.6	0	0	6036	63.9	480.7	97.7689	0	0	837.307	0	140.8	0.033	0	1956	4	#1957	#2
566.3	0	0	12111.4	83.6	424.5	73.5684	199.353	305.549	0	0	8778.5	6.308	0	1957	1	#1957	#3
98.1	0	0	0	1785.1	544.5	24.9566	353.384	434.377	0	0	295.6	0.041	194.3	1957	2	#1957	#4
135	0	0	0	287.3	467.8	0.344081	0	284.004	0	0	0	0	0	1957	3	#1958	#1
384	0	0	3936.5	40	626	13.6969	0	0	381.369	0	2634.5	0.002	0	1957	4	#1958	#2
113	0	0	4649.6	52.3	541.4	10.3065	102.021	80.7584	0	0	11187.5	0.716	0	1958	1	#1958	#3
211.1	0	0	0	1117.3	709	3.49628	208.581	102.778	0	0	112	0.166	183.2	1958	2	#1958	#4
371.2	0	0	0	141.3	117.2	0.976248	0	364.215	0	0	0	0.002	0	1958	3	#1959	#1
1572.7	0	0	4430.5	19.7	156.9	38.8616	0	0	501.807	0	1277.9	0.032	0	1958	4	#1959	#2
841.1	0	0	5565.2	25.7	134.9	29.2423	113.548	110.031	0	0	2487.2	1.284	0	1959	1	#1959	#3
916.2	0	0	0	549.5	177.7	9.91987	257.758	148.3	0	0	0	0.012	153.4	1959	2	#1959	#4
641.5	0	0	0	361.7	120.1	0.284224	0	457.363	0	0	102.849	0	0	1959	3	#1960	#1
4028.7	0	0	3475.3	50.3	160.7	15.3621	0	0	561.7	0	1491.95	0.002	0	1959	4	#1960	#2
705.6	0	0	7065.5	65.9	204.3	112.596	138.435	163.062	0	0	2911.87	0.095	0	1960	1	#1960	#3
728.7	0	0	0	1406.9	182	79.7576	343.831	159.836	0	0	40.3296	0	302.2	1960	2	#1960	#4
781.3	0	0	0	612.8	132.5	0.406427	0	682.678	0	0	0	0	0	1960	3	#1961	#1
3940	0	0	3355.6	85.3	177.3	16.1787	0	0	863.339	0	1163.59	0.007	0	1960	4	#1961	#2
1471.8	0	0	5768.3	111.6	170.1	12.174	229.313	200.848	0	0	6754.94	2.158	0	1961	1	#1961	#3
596.6	0	0	0	2383.4	200.8	4.12979	481.764	219.322	0	0	216.465	0.101	580	1961	2	#1961	#4
799.8	0	0	0	323	149.4	0.753812	0	565.987	0	0	108.108	0	0	1961	3	#1962	#1
4331.2	0	0	3980.5	44.9	200	31.8888	0	0	560.942	0	2376.07	0.009	0	1961	4	#1962	#2
592.8	0	0	6676.8	58.8	176.4	70.9638	618.603	125.533	0	0	8578.18	2.226	0	1962	1	#1962	#3
458.7	0	0	0	1256.1	226.5	43.3936	393.336	133.969	0	0	0.65064	0.212	287.6	1962	2	#1962	#4
541.4	0	0	0	487.8	251.4	1.64356	0	528.226	0	0	72.3662	0	0	1962	3	#1963	#1
5129.9	0	0	3485	67.9	336.4	72.8429	0	0	702.317	0	2428.15	0.003	0	1962	4	#1963	#2
599.5	0	0	6301.2	88.9	304.9	239.955	181.539	223.971	0	0	9718.1	0.468	0	1963	1	#1963	#3
255.4	0	0	0	1897.1	381	157.559	399.04	290.025	0	0	53.3851	0.266	276.3	1963	2	#1963	#4
312.6	0	0	0	534.2	207.5	0.729097	0	408.179	0	0	16.4501	0	0	1963	3	#1964	#1
2321	0	0	3174.9	74.3	277.7	30.068	0	0	380.021	0	1768.26	0	0	1963	4	#1964	#2
359.7	0	0	5798.2	97.3	246	48.7037	135.761	62.4142	0	0	7419.82	0.647	0	1964	1	#1964	#3
260.2	0	0	0	2077.8	314.5	27.2492	306.425	75.1215	0	0	12.4701	0.046	365.7	1964	2	#1964	#4
322.2	0	0	0	376.7	229.2	0.778527	0	444.702	0	0	26.3645	0	0	1964	3	#1965	#1
1944.6	0	0	4024.2	52.4	241.7	31.505	0	0	584.244	54	544.852	0	0	1964	4	#1965	#2
160.3	0	0	7471.4	68.6	212.8	36.5371	320.609	164.267	0	0	5399.48	0.077	0	1965	1	#1965	#3
336.4	0	0	0	1465.1	199.5	17.6724	337.075	183.432	0	0	918.301	0.015	312.6	1965	2	#1965	#4
121.9	0	0	0	309.7	145.3	1.12454	0	298.123	0	0	0.761752	0	0	1965	3	#1966	#1
862.3	0	0	3057.8	43.1	188.5	45.6836	0	0	379.458	0	4872.97	0.014	0	1965	4	#1966	#2
284.8	0	0	7024.5	56.4	188.1	57.3137	99.4951	60.1894	0	0	11021.3	1.942	0	1966	1	#1966	#3
275.2	0	0	0	1204.4	133	28.8781	223.164	67.3841	0	0	2.00461	0.042	81.3	1966	2	#1966	#4
217.6	0	0	0	628.2	284.9	1.48291	0	846.343	0	0	16.0173	0	0	1966	3	#1967	#1
386.6	0	0	2376.1	87.4	373	60.562	0	0	568.351	53	3064.44	0	0	1966	4	#1967	#2
245.8	0	0	4085.4	114.4	330.1	83.8012	183.339	88.9252	0	0	2767.65	2.776	0	1967	1	#1967	#3
72.8	0	0	0	2443.3	261.3	44.1539	629.971	96.4311	0	0	39.8833	0.39	258.5	1967	2	#1967	#4
179	0	0	0	301	221.1	3.1759	0	630.123	0	0	49.7572	0.004	0	1967	3	#1968	#1
140.3	0	0	3740.5	41.9	307.4	129.596	0	0	817.017	33	788.804	0.129	0	1967	4	#1968	#2
134.7	0	0	5527	54.8	255	176.708	253.855	201.232	0	0	4812.05	0.993	0	1968	1	#1968	#3
53.8	0	0	0	1170.7	206.1	92.5201	508.335	245.65	0	0	325.391	0.105	205.6	1968	2	#1968	#4
75.3	0	0	0	425.8	159.7	3.33654	0	375.179	0	0	11.0408	0	0	1968	3	#1969	#1
661.4	0	0	1175.5	59.2	196.8	141.352	0	0	431.91	23	1608.39	0.06	0	1968	4	#1969	#2
108.7	0	0	2060.5	77.6	184.3	319.359	185.092	108.452	0	0	5257.92	1.313	0	1969	1	#1969	#3
53.9	0	0	0	1656.1	212.9	195.953	287.87	138.07	0	0	48.6534	0.097	160.3	1969	2	#1969	#4
37.1	0	0	0	229.9	177.6	3.43541	0	232.431	0	0	13.65	0	0	1969	3	#1970	#1
523.7	0	0	1273.7	32	203.9	140.145	0	0	432.541	0	1415.78	0.287	0	1969	4	#1970	#2
22.9	0	0	1632.8	41.9	210.2	190.107	100.668	181.695	0	0	2534.04	0.703	0	1970	1	#1970	#3
35.1	0	0	0	894.3	194.2	99.3121	163.685	234.664	0	0	1.53112	0.842	161.1	1970	2	#1970	#4
181.3	0	0	0	286.4	233.7	4.078	0	159.019	0	0	31.4424	0	0	1970	3	#1971	#1
504.8	0	0	2834.7	39.8	269.3	170.801	0	0	257.737	1	4039.16	0	0	1970	4	#1971	#2
18.5	0	0	886.5	52.2	229.7	339.881	67.3574	108.197	0	0	3349.13	0.538	0	1971	1	#1971	#3
43.3	0	0	0	1113.8	240.2	202.24	113.126	132.13	0	0	939.272	0.211	212.4	1971	2	#1971	#4
46.5	0	0	0	161.7	297	2.70631	0	195.431	0	0	3.35897	0	0	1971	3	#1972	#1
445.5	0	0	2048.7	22.5	77.8	110.947	0	0	203.449	14	2879.17	0.037	0	1971	4	#1972	#2
15.3	0	0	2163.4	29.4	449	163.767	63.6521	54.4839	0	0	8861.05	1.415	0	1972	1	#1972	#3
31.4	0	0	0	628.8	158.5	88.5795	155.157	68.7529	0	0	1603.42	0.018	123.8	1972	2	#1972	#4
56.5	0	0	0	404.5	72.6	1.51998	0	480.183	0	0	10.5335	0	0	1972	3	#1973	#1
798.5	0	0	463.7	56.3	160.2	69.4991	0	0	487.466	33	2043.16	1.758	0	1972	4	#1973	#2
21	0	0	1802.7	73.7	419.1	276.761	235.599	110.529	0	0	8690.29	3.565	0	1973	1	#1973	#3
25	0	0	0	1573.3	183.1	186.22	381.206	121.942	0	0	0.0100033	0.024	285.8	1973	2	#1973	#4
15.1	0	0	0	317.9	450.2	3.47248	0	1307.73	0	0	0.31468	0	0	1973	3	#1974	#1
977.3	0	0	416	44.2	245.7	155.406	0	0	1386.42	47	1227.38	0.002	0	1973	4	#1974	#2
52.4	0	0.0477457	3690.35	57.9	482.5	545.661	587.83	261.056	0	0	4237.87	5.745	0	1974	1	#1974	#3
24.3	0	0	0	1236.4	363.3	361.461	1063.5	346.888	0	0	151.432	0.018	368.3	1974	2	#1974	#4
28.9	0	0	0	197.8	805.6	1.27283	0	286.569	0	0	0	0	0	1974	3	#1975	#1
890.6	0	0	3414.66	27.5	131.6	72.7019	0	0	349.393	61	3065.27	0.005	0	1974	4	#1975	#2
121.3	0	0.1045	1076.84	36	1095.5	604.672	186.211	123.06	0	0	5747.56	3.07	0	1975	1	#1975	#3
61	0	0	0	769.4	49.6	431.353	212.669	165.108	0	0	769.175	0.273	131.9	1975	2	#1975	#4
36.6	0	0	0	159.2	80.1	5.3879	0	230.823	0	0	615.588	0	0	1975	3	#1976	#1
297.5	0	0	1122.04	22.1	270.7	240.012	0	0	430.252	17	2282.48	0.033	0	1975	4	#1976	#2
53.7	0	0	1026.44	29	1300.3	817.951	111.307	189.609	0	0	7250.13	1.627	0	1976	1	#1976	#3
15.4	0	0	0	619.2	518.3	539.649	186.606	244.642	0	0	496.803	0.38	151.9	1976	2	#1976	#4
69.1	0	0	0	415.7	169	2.29851	0	320.239	0	0	1.55079	0	0	1976	3	#1977	#1
243.7	0	0	4062.73	57.8	1337.6	107.689	0	0	410.856	131	2014.55	0.172	0	1976	4	#1977	#2
36.5	0	0	1047.2	75.7	1258.4	485.179	127.345	94.6528	0	0	3093.54	1.598	0	1977	1	#1977	#3
11.5	0	0	0	1616.6	376.9	330.834	267.385	110.556	0	0	348.367	0.068	168.1	1977	2	#1977	#4
57.5	0	0	0	866.9	51	2.31087	0	376.83	0	0	86.3745	0	0	1977	3	#1978	#1
242.5	0	0	10346.2	120.6	426.1	106.452	0	0	527.193	66	704.252	0.001	0	1977	4	#1978	#2
339.9	0	2.785	78.2	157.9	2328.9	441.103	136.288	145.951	0	0	4402.87	0.459	0	1978	1	#1978	#3
16.4	0	0	0	3371.6	380.4	298.134	310.045	201.996	0	0	20.5054	0.019	246.4	1978	2	#1978	#4
54.7	0	0	0	509.6	454.1	2.19965	0	733.275	0	0	10.6372	0	0	1978	3	#1979	#1
580.2	0	0	11144.8	70.9	210.6	114.869	0	0	1010.92	58	2330.94	0	0	1978	4	#1979	#2
103.9	0	0.0247586	2736.28	92.8	1720.2	768.023	300.978	225.925	0	0	3539.44	0	0	1979	1	#1979	#3
23.9	0	0	0	1981.9	406	540.909	622.222	239.178	0	0	226.981	0	888.2	1979	2	#1979	#4
42.9	0	0	0	293.8	572	3.03996	0	362.691	0	0	0.0198321	0.002	0	1979	3	#1980	#1
749	0	0	6167.62	40.9	195.4	139.786	0	0	378.721	114	1434.83	0.004	0	1979	4	#1980	#2
19.8	0	0.0098667	5159.39	53.5	1640.5	573.776	246.497	75.8433	0	0	1439	0.719	0	1980	1	#1980	#3
40.6	0	0	0	1142.6	467.6	387.398	276.849	76.2671	0	0	59.1493	0.004	473.9	1980	2	#1980	#4
184.5	0	0	0	283.1	84.9	1.03804	0	406.087	0	0	0	0	0	1980	3	#1981	#1
336.2	0	0	6344.01	0	115.4	53.8153	0	0	403.991	179	355.717	0.081	0	1980	4	#1981	#2
55.9	0	1297.22	17780.7	67.7	2381.5	352.342	192.791	78.2998	0	0	742.192	0.461	0	1981	1	#1981	#3
40.9	0	0	0	1426.1	301.9	247.804	302.783	90.356	0	0	1.09125	0	523	1981	2	#1981	#4
63.1	7.60919	0	0	435.4	336.2	1.47055	0	276.629	0	0	0	0	0	1981	3	#1982	#1
582.5	11.6795	0	5410.37	53.2	671.2	68.4942	0	0	340.946	207	59.6047	0.093	0	1981	4	#1982	#2
72.5	6.33457	1614.59	12209	4.8	1904.8	300.035	150.645	47.2599	0	0	2681.84	0.51	0	1982	1	#1982	#3
19.5	5.37676	0	0	370.1	443.8	204	215.767	61.5927	0	0	405.56	0.062	132.4	1982	2	#1982	#4
38.3	3.19095	0	0	81.2	30.8	0.803242	0	189.213	0	0	91.0039	0	0	1982	3	#1983	#1
161.2	4.89785	0	11950.8	0	107.3	35.4319	0	0	206.825	175	7.7837	0.059	0	1982	4	#1983	#2
8.1	2.65643	570.21	2262.27	21.1	896.7	112.952	89.9863	52.9718	0	0	630.469	0.782	0	1983	1	#1983	#3
15	2.25477	0	0	1925.3	130.9	73.8126	138.319	71.201	0	0	124.744	1.071	309.5	1983	2	#1983	#4
41	0.981831	0	0	287.2	32.9	3.23768	0	380.287	0	0	72.299	0.003	0	1983	3	#1984	#1
94.1	1.50703	0	2448.21	0	116.3	138.445	0	0	430.978	477	143.456	0.162	0	1983	4	#1984	#2
20.4	0.817364	806.562	1183.72	28.4	587.8	342.84	230.563	80.818	0	0	562.722	2.132	0	1984	1	#1984	#3
9	0.693775	0	0	1558.3	390.6	214.477	312.318	100.209	0	0	89.5231	0.537	336.2	1984	2	#1984	#4
23.5	0.245458	0	0	538.1	1010.5	3.25004	0	264.488	0	0	61.893	0	0	1984	3	#1985	#1
73.5	0.376757	0	2897.04	135.2	464.4	153.356	0	0	358.089	210	1572.13	0.02	0	1984	4	#1985	#2
8.4	0.204341	447.965	889.395	11.6	961.4	713.969	114.629	114.29	0	0	1263.58	4.871	0	1985	1	#1985	#3
8	0.173444	0	0	1165	119.6	488.424	183.926	167.891	0	0	1126.4	0.257	447	1985	2	#1985	#4
19.1	84.4375	0	0	224	74.4	2.48387	0	368.488	0	0	109.061	0	0	1985	3	#1986	#1
83.7	129.605	0	6340.02	0	460	117.912	0	0	546.983	70	428.109	0.064	0	1985	4	#1986	#2
7.6	70.2933	15.989	1072.39	5	668.3	563.87	137.357	237.245	0	0	3759.14	0.583	0	1986	1	#1986	#3
5.2	59.6647	0	0	1238.4	212.3	386.734	277.339	275.602	0	0	800.69	0.046	402.6	1986	2	#1986	#4
19.8	21.8457	0	0	354.4	1089	1.69299	0	273.92	0	0	92.8189	0	0	1986	3	#1987	#1
194.6	33.5314	0	4873.6	15	131.5	89.2302	0	0	298.884	365	31.1952	0.003	0	1986	4	#1987	#2
20.2	18.1864	249.87	3550.36	5.9	518.8	612.194	119.698	73.2515	0	0	812.71	0.759	0	1987	1	#1987	#3
9	15.4365	0	0	505.2	97.7	431.883	216.645	80.6858	0	0	63.2756	1.189	186.8	1987	2	#1987	#4
18.8	7.85465	0	0	88.5	145.5	0.939176	0	93.6335	0	0	0	0	0	1987	3	#1988	#1
122.6	28.1475	0	1027.44	0	356.9	45.1536	0	0	113.437	108	220.572	0	0	1987	4	#1988	#2
35.4	6.53891	742.075	2010.18	15	795.8	227.858	50.4137	36.0486	0	0	973.915	0.156	0	1988	1	#1988	#3
10.1	11.7391	0	0	1020	41.8	157.05	68.3206	49.7698	0	0	226.513	0.174	127.2	1988	2	#1988	#4
27.2	19.9031	0	0	259.3	68.4	0.432515	0	85.6686	0	0	6.45482	0	0	1988	3	#1989	#1
190	29.2253	0	2133.78	26.6	355.7	23.9565	0	0	124.479	205	0.130299	0.016	0	1988	4	#1989	#2
20	102.391	579.86	3622.76	87.7	410.7	186.239	42.4808	38.3956	0	0	987.817	5.18	0	1989	1	#1989	#3
4.2	32.1191	0	0	529	146.2	132.372	56.7436	57.1809	0	0	129.598	1.323	109.5	1989	2	#1989	#4
21	32.4004	0	0	165.7	17	0.568448	0	164.668	0	0	15.8756	0.002	0	1989	3	#1990	#1
279.7	54.6831	0	360.018	91.9	212.7	25.4682	0	0	133.404	189	0.581303	0.036	0	1989	4	#1990	#2
24.2	59.1555	148.982	2474.24	2.9	830.2	90.0464	30.3554	33.3153	0	0	1311.37	3.542	0	1990	1	#1990	#3
10.2	140.484	0	0	989.7	47.1	59.7041	126.251	52.3768	0	0	194.175	0.176	198.5	1990	2	#1990	#4
16	164.069	0	0	635.5	30	1.12454	0	420.688	0	0	0	0	0	1990	3	#1991	#1
193.4	125.834	0	645.57	160.7	78.5	49.1373	0	0	287.776	342	85.7698	0.006	0	1990	4	#1991	#2
14.2	236.105	224.249	3465.88	81.8	429.3	146.114	97.1493	26.1731	0	1.5	334.123	4.877	0	1991	1	#1991	#3
14.4	5211.25	0	0	1190.6	103.2	94.461	340.054	22.6568	0	0	5.10738	0.447	414.4	1991	2	#1991	#4
36.4	464.308	0	0	273.6	18	1.6312	0	182.752	0	0	0	0	0	1991	3	#1992	#1
462.2	2169.42	0	1676.96	0	35.2	67.5501	0	0	331.941	464	11.3219	0.078	0	1991	4	#1992	#2
10.2	313.743	468.984	2182.46	0	944.3	116.145	77.8743	95.0036	0	0.3	1649.85	8.331	0	1992	1	#1992	#3
20.4	247.567	0	0	641.7	64.6	66.2672	134.895	134.408	0	0	327.832	0.177	193.3	1992	2	#1992	#4
15	591.578	0	0	144.5	12.2	0.654951	0	102.042	0	0	0	0	0	1992	3	#1993	#1
707.5	766.407	0	1243.14	34.1	38.4	26.5531	0	0	280.027	471	45.1471	0.02	0	1992	4	#1993	#2
62.4	107.197	82.6779	3830.68	47.5	204.2	31.9956	50.4009	110.283	0	5.6	525.108	10.388	0	1993	1	#1993	#3
37.3	19.3156	0	0	319.8	35.9	15.7963	66.9076	163.449	0	0	112.745	0.127	206.5	1993	2	#1993	#4
42.4	37.0286	0	0	67.1	0.2	1.09396	0	70.0368	0	0	1.75848	0	0	1993	3	#1994	#1
1084.5	580.793	0	2676.84	15.2	16.6	15.6762	0	0	481.081	559	4.13563	0.097	0	1993	4	#1994	#2
77.3	24.1194	694.421	3973.34	458	206.3	35.5931	144.931	22.9751	0	1.9	966.475	2.132	0	1994	1	#1994	#3
22.2	194.073	0	0	3570.2	65.4	30.6367	256.199	100.169	0	0	57.6313	0.014	271.8	1994	2	#1994	#4
11.2	607.515	0	0	2475.3	9.1	0.242898	0	131.92	0	0	0	0	0	1994	3	#1995	#1
616.3	563.113	0	2039.6	733.2	135.5	23.2892	0	0	255.488	335	0.1378	0.01	0	1994	4	#1995	#2
35	4223.16	496.095	2798.2	439.8	143.1	212.455	87.5846	155.281	0	1.8	715.83	16.007	0	1995	1	#1995	#3
25.2	9002.28	0	0	1130	94.1	204.784	289.83	498.348	0	0	0.0317999	0.008	476.3	1995	2	#1995	#4
30.9	1380.41	0	0	136	4.7	0	0	84.2795	0	0	0.0203724	0.002	0	1995	3	#1996	#1
827.1	178.299	0	3123.54	57.2	0.7	15.5281	0	0	253.28	956	757.057	1.605	0	1995	4	#1996	#2
25.3	471.494	450.026	1966.73	256.2	90	141.85	62.4623	66.316	0	4.2	7651.67	1.103	0	1996	1	#1996	#3
26.4	175.874	0	0	3190.8	66	109.704	307.408	108.305	0	0	0.254656	0.029	503.3	1996	2	#1996	#4
26.8	852.868	0	0	846	0.9	0	0	114.123	0	0	0.613932	0	0	1996	3	#1997	#1
1214.9	1509.7	0	1401.7	550.1	3.6	6.26266	0	0	199.293	1814	60.9907	2.958	0	1996	4	#1997	#2
27	3214.89	707.878	4027.22	224.3	113.1	19.9772	125.375	40.0661	0	14.3	2637.89	5.355	0	1997	1	#1997	#3
43.8	2491.37	0	0	1119.6	25.4	52.7601	143.74	101.898	0	0	40.5095	0.025	702	1997	2	#1997	#4
17.7	605.392	0	0	605.2	1.6	0.630534	0	158.257	0	0	4.41165	0.035	0	1997	3	#1998	#1
1149.9	589.255	0	13.1071	515	2.4	15.3433	0	0	130.694	1910	8.31722	0.692	0	1997	4	#1998	#2
53.1	587.449	325.507	2376.19	143.2	108	29.1449	33.518	80.2175	0	20.4	2016.47	19.049	0	1998	1	#1998	#3
45.7	1081.57	0	0	1613.2	63.5	67.8812	273.049	85.7345	0	0	23.7965	0.691	608.7	1998	2	#1998	#4
33.3	748.819	0	0	797.8	10.2	0.633372	0	278.797	0	0	0.0178502	0.002	0	1998	3	#1999	#1
1075.8	1082.87	0	5592.05	360	2.4	32.3992	0	0	264.832	3089	2280.45	0.638	0	1998	4	#1999	#2
25.2	2280.35	578.571	5448.23	182.5	64.5	15.8273	75.731	31.9326	0	21.2	442.338	35.203	0	1999	1	#1999	#3
40.6	697.676	0	0.0436	2100.6	16.7	46.1401	251.768	98.8917	0	0	49.1952	0.954	481.6	1999	2	#1999	#4
39.3	1398.33	0	0	1455.7	0.7	0.0588423	0	167.543	0	0	0	0.141	0	1999	3	#2000	#1
893	3977.19	0	3403.4	769.7	82.8	4.90769	0	0	164.117	2780	668.506	7.962	0	1999	4	#2000	#2
15.2	3243.71	746.864	4042.34	211.6	65.5	86.6006	26.9221	127.348	0	20.9	3203.49	12.569	0	2000	1	#2000	#3
12.2	2074.72	0	0	2779.5	5.6	72.4329	272.577	202.192	0	0	0	0.042	637.8	2000	2	#2000	#4
8.4	1857.61	0	0	934.2	0	0.534875	0	358.032	0	0	0	0.057	0	2000	3	#2001	#1
748.9	3090.15	0	981.4	464.3	4.4	44.9556	0	0	189.421	1839	381.959	0.718	0	2000	4	#2001	#2
12.9	414.833	239.028	1918.27	220.3	167.2	174.306	25.8024	47.1639	0	49.8	821.041	19.772	0	2001	1	#2001	#3
26.1	294.8	0	0	1847.1	112.5	232.203	168.168	125.134	0	0	0	1.366	682.5	2001	2	#2001	#4
43.5	222.249	0	0	988.4	16.5	0.0332566	0	112.895	0	0	0	0.074	0	2001	3	#2002	#1
752.8	2300.54	0	556.34	697.2	50.5	6.31408	0	0	114.934	1523	274.568	1.332	0	2001	4	#2002	#2
24.7	1468.19	598.792	2766.87	215.5	223.5	234.704	55.4672	96.84	0	65.6	1497.43	30.501	0	2002	1	#2002	#3
33.7	1922.47	0	0	705.5	24	250.949	130.105	97.8024	0	0	0	1.478	409.1	2002	2	#2002	#4
41.8	337.24	0	0	519.6	10.5	0.0289186	0	84.3688	0	0	0	0.024	0	2002	3	#2003	#1
1045.5	2165.06	0	184.805	823.5	34.1	54.2051	0	0	87.1723	1553.8	589.741	0.534	0	2002	4	#2003	#2
53.7	870.904	571.05	200.425	300.8	57.6	290.478	49.6921	46.1595	0	26.6	2704.26	20.792	0	2003	1	#2003	#3
63.1	4039.86	0	0	415.9	5.8	70.6166	131.423	24.9564	0	0	0	0.941	403.1	2003	2	#2003	#4
47	90.92	0	0	182.3	5.2	3.04478	0	108.614	0	0.5	0	0.007	0	2003	3	#2004	#1
1508.5	1699.84	0	609.081	54.4	15	46.6942	0	0	266.291	1459.9	3619.59	0.706	0	2003	4	#2004	#2
60	68.9587	2100.05	2225.03	340.8	114.3	81.3426	77.1898	58.4059	0	13.6	5285.41	2.633	0	2004	1	#2004	#3
191.2	2235.99	0	0	1867.9	93.5	68.2465	161.427	24.6835	0	0	0	0.015	420.5	2004	2	#2004	#4
43.5	1306.03	0	0	1173.1	164.4	14.9418	0	379.149	0	0.226	0	0	0	2004	3	#2005	#1
1705.7	2152.45	0	263.46	906.2	318.5	216.919	0	0	571.753	1148.9	1985.98	0.425	0	2004	4	#2005	#2
52.8	3499.85	3693.54	76.92	520	170.7	136.91	136.019	278.346	0	32.9	2764.02	5.25	0	2005	1	#2005	#3
88.4	3143.03	0	0	1034.1	30.2	101.787	125.409	220.767	0	0	0	0.073	412.9	2005	2	#2005	#4
24.9	278.825	0	0	513.3	68.3	6.70313	0	267.061	0	0.3	640.19	0	0	2005	3	#2006	#1
977.3	2751.37	0	940.225	84.6	21.7	134.497	0	0	286.569	982.2	4714.27	5.069	0	2005	4	#2006	#2
49.5	604.767	2011.84	692.005	567.18	314.8	327.849	13.3902	103.771	0	19.1	4572.91	2.288	0	2006	1	#2006	#3
45.5	2612.82	0	0	694.87	16.5	68.9785	155.76	56.4217	0	0	0.636238	0.006	331	2006	2	#2006	#4
104.531	860.912	0	0	228.1	31.87	10.0472	0	244.195	0	0	0	0.008	0	2006	3	#2007	#1
1805.7	1070.63	0	478.515	70.39	4.51	126.653	0	0	255.971	1167.3	1424.1	0.312	0	2006	4	#2007	#2
107.088	483.125	2122.9	363.675	539.1	237.87	380.632	14.9901	115.259	0	38.4	2722.9	0.624	0	2007	1	#2007	#3
79.1142	2741.01	0	0	1984.99	105.09	51.7422	233.626	69.8839	0	0	44	0.045	1012.92	2007	2	#2007	#4
110.81	795.189	0	0	619.052	12.2	2.13941	0	248.622	0	0.091	0	0	0	2007	3	#2008	#1
749.51	2612.76	0	0.8	220.351	27.88	238.801	0	0	800.286	830.5	1794.27	0.578	0	2007	4	#2008	#2
47.6041	3068.99	3028.17	0	376.071	286.59	186.382	136.609	223.983	0	17.3	2612.89	9.673	0	2008	1	#2008	#3
37.9662	2580.83	0	0	1162.47	13.84	94.5016	98.159	328.516	0	0	0.841248	0.047	796.66	2008	2	#2008	#4
66.0119	1219.51	0	0	868.34	32.5925	1.35765	0	419.173	0	0.214	0.0599015	0	0	2008	3	#2009	#1
1195.37	2389.99	0	0.63	241.38	53.334	276.258	0	0	987.443	705.8	1209.22	0.48	0	2008	4	#2009	#2
41.5255	2986.67	1298.79	827.595	190.352	13.3971	180.715	78.5633	77.3968	0	57	2221.22	11.307	0	2009	1	#2009	#3
15.9062	289.677	0	0	703.057	53.9624	106.449	8.7831	99.861	0	0	2.49889	0.258	692.481	2009	2	#2009	#4
15	1334.03	0	0	263.939	51.7014	1.25	0	279.517	0	0	0.0405933	0.001	0	2009	3	#2010	#1
713	1814.01	0	35.3	37.7705	63.7026	234.744	0	0	333.564	301.7	2446.53	3.48	0	2009	4	#2010	#2
67	149.198	1051.62	35	302.429	47.4779	67.493	41.3579	147.255	0	30.8	5299.52	4.203	0	2010	1	#2010	#3
11	518.416	0	0	978.929	60.2697	8.039	33.1942	37.5396	0	0	0.910226	0.79	677.323	2010	2	#2010	#4
1.22074	253.864	0	0	460.639	17.9131	2.78	0	91.1172	0	0	0	0.03	0	2010	3	#2011	#1
584.299	3487.96	0	0	300.714	9.81615	285.707	0	0	1258.81	228.6	450.923	1.855	0	2010	4	#2011	#2
#	20131225	Updated
87.1582	635.796	1906.27	320.4	245.596	3.12881	85.6287	68.9325	26.6005	0	42.9	2379.17	26.221	0	2011	1	#2011	#3
54.0859	2429.38	0	0	883.051	37.3379	20.9667	76.2187	57.3214	0	0	10.8294	0.88	567.38	2011	2	#2011	#4
48.1563	169.628	0	0	241.862	103.013	4.43724	0	333.689	0	0	0.7	0	0	2011	3	#2012	#1
434.584	1203.53	0	3	7.28125	103.249	139.213	0	0	461.573	198.2	1286	4.004	0	2011	4	#2012	#2
88.936	819.234	840.71	198.8	88.3401	2.54179	460.423	92.1371	97.6463	0	35.9	5420.9	34.995	0	2012	1	#2012	#3
22.4135	647.752	0	0	232.838	6.42535	45.6037	66.8962	96.2345	0	0	3.4	1.007	643.841	2012	2	#2012	#4
21.2081	83.7675	0	0	230.447	24.863	3.946	0	183.382	0	0	0.3	0.012	0	2012	3	#2013	#1
584.102	1234.79	0	0.4	15.2848	47.421	156.976	0	0	352.669	327.8	1357.1	3.033	0	2012	4	#2013	#2
