# Supplementary material for: Data reconstruction can improve abundance index estimation: An example using Taiwanese longline data for Pacific bluefin tuna
Source: PLoS One. 2017 Oct 2;12(10):e0185784. doi: 10.1371/journal.pone.0185784 (PMC5624633; doi:10.1371/journal.pone.0185784)
Supplement: S4 File — (XLSX) [file pone.0185784.s004.xlsx]

## Sheet: weight
		Weight composition in percentage, by year and by size category
		2004	2005	2006	2007	2008	2009	2010	2011	2012	2013	2014	2015
	<150	0.0407548	0.0372634	0.0399635	0.0293568	0.0209497	0.0299841	0.0364465	0.0311871	0.0353607	0.0938053	0.134418	0.119576
	150-180	0.201871	0.161475	0.144782	0.15445	0.110894	0.0500797	0.0592255	0.0875252	0.0565771	0.0707965	0.0801688	0.243973
	180-210	0.370441	0.304022	0.285225	0.274121	0.28352	0.199043	0.155657	0.100604	0.0735502	0.0761062	0.0855937	0.158149
	210-240	0.228037	0.26321	0.271066	0.259723	0.265363	0.299522	0.238421	0.190141	0.132956	0.107965	0.079566	0.0940212
	240-270	0.106882	0.147674	0.160539	0.175019	0.186313	0.229027	0.248292	0.227364	0.207921	0.150442	0.140446	0.0728062
	>270	0.052014	0.0863565	0.0984243	0.10733	0.132961	0.192344	0.261959	0.363179	0.493635	0.500885	0.479807	0.311475
