# Supplementary material for: Data reconstruction can improve abundance index estimation: An example using Taiwanese longline data for Pacific bluefin tuna
Source: PLoS One. 2017 Oct 2;12(10):e0185784. doi: 10.1371/journal.pone.0185784 (PMC5624633; doi:10.1371/journal.pone.0185784)
Supplement: S5 File — (XLSX) [file pone.0185784.s005.xlsx]

## Sheet: At-sea & fishing days
Vessel size category	Fishing port	Days at sea	Days of fishing
1	Singang	6	6
1	Singang	5	3
1	Singang	4	3
1	Tungkang	9	7
1	Tungkang	9	7
1	Tungkang	7	4
1	Tungkang	11	8
1	Tungkang	6	6
1	Tungkang	7	6
1	Tungkang	9	7
1	Tungkang	5	3
1	Tungkang	3	1
1	Tungkang	3	3
1	Tungkang	4	2
2	Singang	2	1
2	Singang	1	1
2	Singang	4	2
2	Singang	6	4
2	Singang	3	2
2	Singang	4	2
2	Singang	9	7
2	Singang	7	6
2	Singang	3	3
2	Singang	1	1
2	Singang	1	1
2	Singang	3	1
2	Singang	5	3
2	Singang	6	4
2	Singang	2	2
2	Singang	6	5
2	Singang	10	7
2	Singang	2	2
2	Singang	12	11
2	Singang	4	3
2	Singang	5	3
2	Singang	4	3
2	Singang	1	0
2	Singang	1	0
2	Singang	8	7
2	Singang	3	1
2	Singang	4	2
2	Singang	1	1
2	Singang	4	0
2	Singang	3	0
2	Singang	4	3
2	Singang	5	4
2	Singang	1	1
2	Singang	3	3
2	Singang	4	4
2	Singang	4	4
2	Singang	4	4
2	Singang	4	4
2	Singang	1	1
2	Singang	1	1
2	Singang	3	3
2	Singang	3	3
2	Singang	2	1
2	Singang	12	11
2	Singang	8	8
2	Singang	1	1
2	Singang	7	2
2	Singang	9	7
2	Singang	1	1
2	Singang	8	6
2	Singang	7	4
2	Singang	6	6
2	Singang	5	4
2	Singang	2	2
2	Singang	3	3
2	Singang	4	4
2	Singang	2	2
2	Singang	2	2
2	Singang	8	6
2	Singang	2	2
2	Singang	3	3
2	Singang	4	4
2	Singang	2	0
2	Singang	7	7
2	Singang	4	3
2	Singang	5	5
2	Singang	7	6
2	Singang	6	5
2	Singang	2	2
2	Singang	3	2
2	Singang	2	2
2	Singang	2	2
2	Singang	2	2
2	Singang	3	3
2	Singang	3	2
2	Singang	3	3
2	Singang	3	3
2	Singang	5	5
2	Singang	4	4
2	Singang	2	2
2	Singang	1	1
2	Singang	4	4
2	Singang	1	1
2	Singang	4	4
2	Singang	3	3
2	Singang	3	3
2	Singang	6	6
2	Singang	7	6
2	Singang	1	1
2	Singang	7	6
2	Singang	6	6
2	Singang	6	6
2	Singang	2	2
2	Singang	1	1
2	Singang	4	4
2	Singang	3	2
2	Singang	4	4
2	Singang	3	0
2	Singang	4	4
2	Singang	4	4
2	Singang	3	2
2	Singang	4	4
2	Singang	5	3
2	Singang	6	5
2	Singang	9	8
2	Singang	4	3
2	Singang	5	5
2	Singang	6	5
2	Singang	11	6
2	Singang	10	10
2	Singang	8	6
2	Singang	7	5
2	Singang	8	6
2	Singang	9	6
2	Singang	7	4
2	Singang	4	2
2	Singang	7	3
2	Singang	8	5
2	Singang	1	1
2	Singang	8	7
2	Singang	8	8
2	Singang	12	10
2	Singang	2	2
2	Singang	4	4
2	Singang	1	0
2	Singang	6	6
2	Singang	4	4
2	Singang	4	3
2	Singang	4	4
2	Singang	4	3
2	Singang	3	3
2	Singang	3	3
2	Singang	3	3
2	Singang	3	3
2	Singang	2	2
2	Singang	4	4
2	Singang	9	9
2	Singang	7	4
2	Singang	1	1
2	Singang	10	8
2	Singang	4	4
2	Singang	12	11
2	Singang	9	7
2	Singang	6	6
2	Singang	5	5
2	Singang	2	2
2	Singang	6	5
2	Suao	7	6
2	Suao	5	2
2	Suao	1	0
2	Suao	6	0
2	Suao	8	4
2	Suao	2	2
2	Suao	8	7
2	Suao	3	2
2	Suao	3	3
2	Suao	7	6
2	Suao	8	8
2	Suao	2	2
2	Suao	1	0
2	Suao	7	5
2	Suao	4	4
2	Suao	2	2
2	Suao	1	1
2	Suao	1	1
2	Suao	1	1
2	Suao	1	1
2	Suao	1	1
2	Suao	1	0
2	Suao	1	1
2	Suao	1	1
2	Suao	1	1
2	Suao	2	1
2	Suao	5	5
2	Suao	2	2
2	Suao	1	0
2	Suao	2	2
2	Suao	1	0
2	Suao	3	3
2	Suao	1	1
2	Suao	5	4
2	Suao	1	1
2	Suao	6	5
2	Suao	8	8
2	Suao	9	8
2	Suao	9	8
2	Suao	8	7
2	Suao	5	4
2	Suao	7	6
2	Suao	7	7
2	Suao	11	11
2	Suao	9	8
2	Suao	4	4
2	Suao	11	11
2	Suao	11	10
2	Suao	6	5
2	Suao	6	6
2	Suao	5	4
2	Suao	6	6
2	Suao	4	4
2	Suao	7	6
2	Suao	5	4
2	Suao	6	5
2	Suao	3	3
2	Suao	6	6
2	Suao	6	5
2	Suao	6	6
2	Suao	6	6
2	Suao	9	7
2	Suao	6	6
2	Suao	7	7
2	Suao	7	7
2	Suao	5	5
2	Suao	7	6
2	Suao	5	5
2	Suao	6	5
2	Suao	8	7
2	Suao	6	5
2	Suao	10	8
2	Suao	8	6
2	Suao	8	7
2	Suao	7	6
2	Suao	2	2
2	Suao	5	5
2	Suao	7	6
2	Suao	10	7
2	Suao	3	3
2	Suao	4	3
2	Suao	3	3
2	Suao	4	4
2	Suao	6	6
2	Suao	6	6
2	Suao	6	6
2	Suao	5	5
2	Suao	5	4
2	Suao	5	5
2	Suao	3	2
2	Suao	6	6
2	Suao	1	0
2	Suao	1	0
2	Suao	1	1
2	Suao	7	6
2	Suao	6	5
2	Suao	7	6
2	Suao	7	6
2	Suao	7	6
2	Suao	5	4
2	Suao	6	6
2	Suao	7	7
2	Suao	6	6
2	Suao	7	7
2	Suao	6	6
2	Suao	6	6
2	Suao	6	6
2	Suao	7	6
2	Suao	8	6
2	Suao	7	6
2	Suao	3	2
2	Suao	1	1
2	Suao	1	1
2	Suao	2	2
2	Suao	1	1
2	Suao	1	0
2	Suao	1	0
2	Suao	1	0
2	Suao	7	6
2	Suao	6	5
2	Suao	6	5
2	Suao	3	3
2	Suao	10	8
2	Suao	8	6
2	Suao	8	6
2	Suao	5	4
2	Suao	7	4
2	Suao	3	3
2	Suao	6	5
2	Suao	7	6
2	Suao	7	7
2	Suao	4	4
2	Suao	8	7
2	Suao	3	3
2	Suao	2	2
2	Suao	5	5
2	Suao	8	6
2	Suao	7	7
2	Suao	2	1
2	Suao	4	4
2	Suao	1	0
2	Suao	1	0
2	Suao	2	1
2	Suao	1	1
2	Suao	1	1
2	Suao	1	1
2	Suao	2	2
2	Suao	1	0
2	Suao	1	1
2	Suao	1	1
2	Suao	1	1
2	Suao	8	6
2	Suao	5	5
2	Suao	5	5
2	Suao	7	5
2	Suao	10	10
2	Suao	8	5
2	Suao	3	2
2	Suao	2	1
2	Suao	8	7
2	Suao	4	3
2	Suao	8	6
2	Suao	3	2
2	Suao	2	2
2	Suao	1	1
2	Suao	1	1
2	Suao	2	2
2	Suao	2	2
2	Suao	1	1
2	Suao	1	1
2	Suao	1	0
2	Suao	1	1
2	Suao	2	1
2	Suao	2	2
2	Suao	1	1
2	Suao	3	3
2	Suao	1	0
2	Suao	1	1
2	Suao	1	1
2	Suao	2	2
2	Suao	2	2
2	Suao	4	3
2	Suao	4	3
2	Suao	4	3
2	Suao	5	5
2	Suao	1	0
2	Suao	1	1
2	Suao	1	1
2	Suao	1	1
2	Suao	2	2
2	Suao	2	2
2	Suao	1	1
2	Suao	1	1
2	Suao	1	0
2	Suao	2	2
2	Suao	1	0
2	Suao	1	1
2	Suao	8	7
2	Suao	9	9
2	Suao	9	9
2	Suao	5	4
2	Suao	5	5
2	Suao	5	3
2	Suao	10	9
2	Suao	10	8
2	Suao	6	4
2	Suao	5	3
2	Suao	2	1
2	Suao	2	1
2	Suao	10	9
2	Suao	3	2
2	Suao	1	0
2	Suao	10	7
2	Suao	6	4
2	Suao	12	9
2	Suao	2	2
2	Suao	6	3
2	Suao	5	5
2	Suao	1	1
2	Suao	2	1
2	Suao	5	4
2	Suao	5	4
2	Suao	3	2
2	Suao	5	4
2	Suao	3	3
2	Suao	2	2
2	Suao	5	5
2	Suao	6	6
2	Suao	3	3
2	Suao	7	7
2	Suao	2	2
2	Suao	1	1
2	Suao	3	3
2	Suao	4	4
2	Suao	7	6
2	Suao	5	4
2	Suao	3	2
2	Suao	5	3
2	Suao	8	8
2	Suao	7	7
2	Suao	7	7
2	Suao	6	4
2	Suao	7	6
2	Suao	6	5
2	Suao	3	3
2	Suao	8	7
2	Suao	1	1
2	Suao	2	1
2	Suao	1	1
2	Suao	7	5
2	Suao	3	3
2	Suao	7	5
2	Suao	7	6
2	Suao	4	2
2	Suao	1	0
2	Suao	1	0
2	Suao	4	4
2	Suao	1	1
2	Suao	4	4
2	Suao	7	6
2	Suao	3	1
2	Suao	8	7
2	Suao	18	16
2	Suao	5	5
2	Suao	6	4
2	Suao	1	1
2	Suao	6	6
2	Suao	6	6
2	Suao	5	5
2	Suao	3	3
2	Suao	2	2
2	Suao	4	4
2	Suao	4	4
2	Suao	2	1
2	Suao	8	4
2	Suao	4	3
2	Suao	5	4
2	Suao	3	3
2	Suao	1	1
2	Suao	3	3
2	Suao	3	2
2	Suao	6	5
2	Suao	3	2
2	Suao	5	4
2	Suao	3	2
2	Suao	1	1
2	Suao	4	4
2	Suao	3	3
2	Suao	5	5
2	Suao	3	3
2	Suao	6	6
2	Suao	10	9
2	Suao	10	8
2	Suao	4	3
2	Suao	4	4
2	Suao	5	4
2	Suao	1	1
2	Suao	1	1
2	Suao	1	1
2	Suao	2	2
2	Suao	1	1
2	Suao	1	0
2	Suao	2	2
2	Suao	1	1
2	Suao	1	1
2	Suao	1	1
2	Suao	1	0
2	Suao	1	1
2	Suao	2	2
2	Suao	1	0
2	Suao	1	0
2	Suao	1	1
2	Suao	1	1
2	Suao	1	1
2	Suao	2	2
2	Suao	1	1
2	Suao	7	7
2	Suao	3	3
2	Suao	1	1
2	Suao	6	5
2	Suao	6	6
2	Suao	8	8
2	Suao	9	8
2	Suao	6	6
2	Suao	4	0
2	Suao	8	7
2	Suao	5	4
2	Suao	7	6
2	Suao	8	6
2	Suao	7	5
2	Suao	7	5
2	Suao	5	3
2	Suao	7	5
2	Suao	5	3
2	Suao	8	6
2	Suao	5	3
2	Suao	5	4
2	Suao	4	2
2	Suao	7	7
2	Suao	3	2
2	Suao	7	7
2	Suao	9	8
2	Suao	3	3
2	Suao	2	2
2	Suao	2	2
2	Suao	2	2
2	Suao	1	0
2	Suao	2	2
2	Suao	2	2
2	Suao	1	1
2	Suao	6	2
2	Suao	2	2
2	Suao	1	1
2	Suao	1	1
2	Suao	1	1
2	Suao	1	1
2	Suao	1	1
2	Suao	1	1
2	Suao	1	1
2	Suao	1	1
2	Suao	1	1
2	Suao	8	7
2	Suao	9	8
2	Suao	6	4
2	Suao	4	2
2	Suao	9	6
2	Suao	9	8
2	Suao	6	3
2	Suao	8	7
2	Suao	9	8
2	Suao	15	14
2	Suao	8	6
2	Suao	7	6
2	Suao	7	6
2	Suao	10	8
2	Suao	8	6
2	Suao	9	8
2	Suao	2	1
2	Suao	14	10
2	Suao	10	7
2	Suao	9	7
2	Suao	15	12
2	Suao	10	8
2	Suao	6	4
2	Suao	4	4
2	Suao	3	2
2	Suao	4	3
2	Suao	6	4
2	Suao	1	0
2	Suao	5	2
2	Suao	5	5
2	Suao	6	4
2	Suao	7	5
2	Suao	6	6
2	Suao	6	6
2	Suao	6	6
2	Suao	5	4
2	Suao	3	3
2	Suao	9	9
2	Suao	6	5
2	Suao	7	6
2	Suao	10	9
2	Suao	4	2
2	Suao	7	5
2	Suao	9	8
2	Suao	8	6
2	Suao	10	8
2	Suao	6	4
2	Suao	3	2
2	Suao	7	7
2	Suao	7	6
2	Suao	8	6
2	Suao	7	6
2	Suao	6	5
2	Suao	7	7
2	Suao	8	6
2	Suao	7	6
2	Suao	2	2
2	Suao	8	6
2	Suao	7	7
2	Suao	9	9
2	Suao	9	8
2	Suao	7	6
2	Suao	8	6
2	Suao	6	5
2	Suao	9	6
2	Suao	7	7
2	Suao	7	7
2	Suao	1	0
2	Suao	6	6
2	Suao	5	5
2	Suao	3	3
2	Suao	2	2
2	Suao	1	1
2	Suao	1	1
2	Suao	1	1
2	Suao	2	2
2	Suao	1	0
2	Suao	2	2
2	Suao	1	1
2	Suao	1	1
2	Suao	1	1
2	Suao	1	1
2	Suao	1	0
2	Suao	2	1
2	Suao	4	3
2	Suao	7	6
2	Suao	3	2
2	Suao	7	6
2	Suao	7	6
2	Suao	7	7
2	Suao	6	6
2	Suao	5	4
2	Suao	6	1
2	Suao	7	7
2	Suao	2	1
2	Suao	7	6
2	Suao	5	5
2	Suao	4	2
2	Suao	6	6
2	Suao	7	6
2	Suao	4	2
2	Suao	7	6
2	Suao	6	2
2	Suao	1	1
2	Suao	3	3
2	Suao	6	5
2	Suao	10	8
2	Suao	4	3
2	Suao	5	3
2	Suao	10	7
2	Suao	13	10
2	Suao	5	2
2	Suao	13	10
2	Suao	14	14
2	Suao	8	5
2	Suao	5	4
2	Suao	7	7
2	Suao	4	4
2	Suao	8	7
2	Suao	4	4
2	Suao	5	4
2	Suao	4	4
2	Suao	6	6
2	Suao	11	11
2	Suao	7	5
2	Suao	9	7
2	Suao	4	2
2	Suao	7	4
2	Suao	1	0
2	Suao	1	0
2	Suao	1	1
2	Suao	1	0
2	Suao	2	2
2	Suao	6	5
2	Suao	5	5
2	Suao	7	7
2	Suao	6	5
2	Suao	1	1
2	Suao	7	6
2	Suao	4	4
2	Suao	7	7
2	Suao	4	3
2	Suao	6	6
2	Suao	3	3
2	Suao	6	6
2	Suao	7	5
2	Suao	6	6
2	Suao	2	2
2	Suao	1	0
2	Suao	2	2
2	Suao	1	0
2	Suao	1	1
2	Suao	4	4
2	Suao	2	1
2	Suao	3	3
2	Suao	2	2
2	Suao	1	1
2	Suao	1	0
2	Suao	2	2
2	Suao	1	1
2	Suao	1	0
2	Suao	1	1
2	Suao	1	1
2	Suao	1	0
2	Suao	1	1
2	Suao	2	2
2	Suao	1	0
2	Suao	1	0
2	Suao	2	2
2	Suao	1	1
2	Suao	1	0
2	Suao	1	1
2	Suao	2	2
2	Suao	1	1
2	Suao	1	1
2	Suao	1	1
2	Suao	1	1
2	Suao	10	7
2	Suao	8	6
2	Suao	3	1
2	Suao	5	3
2	Suao	5	3
2	Suao	6	4
2	Suao	5	4
2	Suao	8	6
2	Suao	11	8
2	Suao	3	2
2	Suao	5	5
2	Suao	10	8
2	Suao	11	10
2	Suao	3	1
2	Suao	6	4
2	Suao	8	7
2	Suao	7	5
2	Suao	7	6
2	Suao	11	4
2	Suao	13	10
2	Suao	9	6
2	Suao	11	8
2	Suao	7	6
2	Suao	12	8
2	Suao	8	7
2	Suao	2	0
2	Suao	7	6
2	Suao	3	2
2	Suao	4	4
2	Suao	5	4
2	Suao	3	3
2	Suao	12	10
2	Suao	6	5
2	Suao	8	8
2	Suao	6	2
2	Suao	3	3
2	Suao	7	6
2	Suao	6	1
2	Suao	3	0
2	Suao	6	5
2	Suao	8	8
2	Suao	6	6
2	Suao	6	2
2	Suao	6	6
2	Suao	6	6
2	Suao	2	1
2	Suao	1	1
2	Suao	1	0
2	Suao	1	1
2	Suao	3	3
2	Suao	1	1
2	Suao	1	0
2	Suao	1	1
2	Suao	5	1
2	Suao	3	3
2	Suao	1	1
2	Suao	1	1
2	Suao	2	1
2	Suao	2	2
2	Suao	1	1
2	Suao	1	1
2	Suao	1	1
2	Suao	1	1
2	Suao	1	0
2	Suao	1	0
2	Suao	1	0
2	Suao	1	1
2	Suao	2	2
2	Suao	1	0
2	Suao	6	5
2	Suao	5	5
2	Suao	7	6
2	Suao	5	5
2	Suao	5	5
2	Suao	5	5
2	Suao	4	4
2	Suao	5	4
2	Suao	4	4
2	Suao	5	4
2	Suao	10	7
2	Suao	8	6
2	Suao	8	6
2	Suao	11	9
2	Suao	3	1
2	Suao	7	6
2	Suao	4	4
2	Suao	8	6
2	Suao	14	12
2	Suao	5	4
2	Suao	8	7
2	Suao	8	5
2	Suao	8	8
2	Suao	5	2
2	Suao	6	4
2	Suao	14	11
2	Suao	5	4
2	Suao	7	6
2	Suao	5	5
2	Suao	7	6
2	Suao	7	7
2	Suao	4	3
2	Suao	1	1
2	Suao	7	6
2	Suao	4	4
2	Suao	8	7
2	Suao	7	7
2	Suao	11	8
2	Suao	7	7
2	Suao	7	5
2	Suao	8	6
2	Suao	3	3
2	Suao	8	6
2	Suao	4	3
2	Suao	3	3
2	Suao	3	3
2	Suao	3	2
2	Suao	1	1
2	Suao	2	2
2	Suao	1	1
2	Suao	1	0
2	Suao	1	0
2	Suao	8	6
2	Suao	5	4
2	Suao	6	5
2	Suao	5	5
2	Suao	2	1
2	Suao	9	8
2	Suao	10	8
2	Suao	9	7
2	Suao	9	7
2	Suao	8	7
2	Suao	10	9
2	Suao	7	5
2	Suao	5	3
2	Suao	7	6
2	Suao	5	3
2	Suao	6	3
2	Suao	5	4
2	Suao	4	4
2	Suao	3	2
2	Suao	3	3
2	Suao	8	7
2	Suao	2	1
2	Suao	6	3
2	Suao	11	10
2	Suao	9	8
2	Suao	10	8
2	Suao	8	6
2	Suao	5	3
2	Suao	7	7
2	Suao	6	5
2	Suao	7	6
2	Suao	6	4
2	Suao	9	7
2	Suao	11	9
2	Suao	10	8
2	Suao	10	7
2	Suao	9	7
2	Suao	10	8
2	Suao	7	7
2	Suao	9	8
2	Suao	1	1
2	Suao	8	7
2	Suao	4	4
2	Suao	3	3
2	Suao	2	2
2	Suao	5	4
2	Suao	7	6
2	Suao	5	5
2	Suao	5	5
2	Tungkang	15	10
2	Tungkang	14	9
2	Tungkang	9	6
2	Tungkang	6	5
2	Tungkang	10	8
2	Tungkang	6	6
2	Tungkang	10	9
2	Tungkang	6	3
2	Tungkang	9	4
2	Tungkang	8	5
2	Tungkang	13	9
2	Tungkang	7	7
2	Tungkang	6	6
2	Tungkang	8	7
2	Tungkang	11	7
2	Tungkang	8	7
2	Tungkang	11	8
2	Tungkang	7	6
2	Tungkang	6	4
2	Tungkang	11	9
2	Tungkang	6	5
2	Tungkang	1	0
2	Tungkang	10	5
2	Tungkang	11	8
2	Tungkang	11	9
2	Tungkang	7	4
2	Tungkang	8	6
2	Tungkang	7	5
2	Tungkang	10	8
2	Tungkang	7	5
2	Tungkang	7	6
2	Tungkang	7	5
2	Tungkang	9	8
2	Tungkang	10	10
2	Tungkang	12	10
2	Tungkang	6	6
2	Tungkang	10	9
2	Tungkang	9	5
2	Tungkang	5	5
2	Tungkang	7	6
2	Tungkang	6	5
2	Tungkang	11	7
2	Tungkang	11	9
2	Tungkang	6	6
2	Tungkang	3	2
2	Tungkang	3	3
2	Tungkang	3	3
2	Tungkang	5	4
2	Tungkang	7	3
2	Tungkang	5	4
2	Tungkang	4	4
2	Tungkang	10	8
2	Tungkang	4	3
2	Tungkang	9	7
2	Tungkang	1	0
2	Tungkang	6	6
2	Tungkang	5	5
2	Tungkang	3	3
2	Tungkang	5	5
2	Tungkang	15	15
2	Tungkang	14	10
2	Tungkang	2	2
2	Tungkang	13	10
2	Tungkang	12	9
2	Tungkang	7	6
2	Tungkang	8	6
2	Tungkang	9	6
2	Tungkang	3	2
2	Tungkang	8	5
2	Tungkang	10	6
2	Tungkang	6	5
2	Tungkang	11	9
2	Tungkang	6	4
2	Tungkang	7	6
2	Tungkang	11	9
2	Tungkang	4	3
2	Tungkang	15	13
2	Tungkang	10	10
2	Tungkang	7	6
2	Tungkang	6	4
2	Tungkang	8	5
2	Tungkang	1	0
2	Tungkang	13	13
2	Tungkang	7	6
2	Tungkang	10	8
2	Tungkang	10	7
2	Tungkang	7	2
2	Tungkang	11	9
2	Tungkang	5	4
2	Tungkang	7	4
2	Tungkang	9	8
2	Tungkang	7	4
2	Tungkang	10	7
2	Tungkang	11	8
2	Tungkang	7	7
2	Tungkang	15	11
2	Tungkang	2	1
2	Tungkang	11	8
2	Tungkang	6	5
2	Tungkang	8	7
2	Tungkang	9	6
2	Tungkang	10	7
2	Tungkang	6	5
2	Tungkang	1	0
2	Tungkang	7	7
2	Tungkang	7	6
2	Tungkang	9	7
2	Tungkang	5	5
2	Tungkang	9	4
2	Tungkang	23	19
2	Tungkang	18	14
2	Tungkang	9	8
2	Tungkang	11	11
2	Tungkang	6	4
2	Tungkang	8	7
2	Tungkang	6	2
2	Tungkang	17	12
2	Tungkang	11	9
2	Tungkang	12	10
2	Tungkang	11	10
2	Tungkang	7	3
2	Tungkang	9	7
2	Tungkang	7	5
2	Tungkang	9	5
2	Tungkang	6	6
2	Tungkang	10	8
2	Tungkang	6	4
2	Tungkang	11	9
2	Tungkang	6	6
2	Tungkang	13	11
2	Tungkang	14	12
2	Tungkang	10	7
2	Tungkang	7	4
2	Tungkang	11	9
2	Tungkang	12	10
2	Tungkang	2	1
2	Tungkang	10	9
2	Tungkang	12	11
2	Tungkang	14	9
2	Tungkang	8	6
2	Tungkang	7	7
2	Tungkang	15	12
2	Tungkang	8	7
2	Tungkang	6	5
2	Tungkang	9	6
2	Tungkang	8	8
2	Tungkang	8	8
2	Tungkang	10	7
2	Tungkang	8	5
2	Tungkang	4	3
2	Tungkang	9	7
2	Tungkang	14	12
2	Tungkang	6	5
2	Tungkang	11	9
2	Tungkang	8	5
2	Tungkang	9	6
2	Tungkang	3	2
2	Tungkang	7	6
2	Tungkang	3	1
2	Tungkang	13	11
2	Tungkang	10	8
2	Tungkang	6	4
2	Tungkang	10	9
2	Tungkang	5	3
2	Tungkang	3	1
2	Tungkang	6	4
2	Tungkang	4	3
2	Tungkang	5	3
2	Tungkang	14	11
2	Tungkang	10	7
2	Tungkang	4	3
2	Tungkang	8	8
2	Tungkang	6	4
2	Tungkang	10	9
2	Tungkang	10	7
2	Tungkang	17	12
2	Tungkang	4	3
2	Tungkang	3	2
2	Tungkang	8	4
2	Tungkang	13	9
2	Tungkang	10	7
2	Tungkang	9	7
2	Tungkang	10	8
2	Tungkang	10	7
2	Tungkang	8	7
2	Tungkang	4	2
2	Tungkang	5	4
2	Tungkang	9	8
2	Tungkang	5	5
2	Tungkang	9	7
2	Tungkang	10	9
2	Tungkang	11	9
2	Tungkang	9	8
2	Tungkang	11	10
2	Tungkang	9	8
2	Tungkang	9	8
2	Tungkang	13	11
2	Tungkang	8	5
2	Tungkang	9	8
2	Tungkang	15	11
2	Tungkang	7	6
2	Tungkang	15	10
2	Tungkang	17	13
2	Tungkang	10	9
2	Tungkang	10	9
2	Tungkang	6	5
2	Tungkang	7	6
2	Tungkang	10	7
2	Tungkang	9	9
2	Tungkang	10	7
2	Tungkang	9	8
2	Tungkang	11	10
2	Tungkang	6	5
2	Tungkang	7	5
2	Tungkang	11	10
2	Tungkang	37	25
2	Tungkang	7	7
2	Tungkang	10	8
2	Tungkang	9	7
2	Tungkang	12	8
2	Tungkang	6	5
2	Tungkang	6	4
2	Tungkang	7	6
2	Tungkang	5	3
2	Tungkang	7	7
2	Tungkang	10	7
2	Tungkang	10	7
2	Tungkang	8	4
2	Tungkang	10	7
2	Tungkang	7	7
2	Tungkang	7	6
2	Tungkang	8	6
2	Tungkang	6	2
2	Tungkang	7	5
2	Tungkang	4	4
2	Tungkang	8	8
2	Tungkang	13	11
2	Tungkang	6	5
2	Tungkang	8	5
2	Tungkang	5	4
2	Tungkang	10	8
2	Tungkang	10	7
2	Tungkang	6	5
2	Tungkang	9	5
2	Tungkang	4	4
2	Tungkang	8	6
2	Tungkang	10	6
2	Tungkang	6	4
2	Tungkang	4	2
2	Tungkang	7	5
2	Tungkang	8	7
2	Tungkang	2	1
2	Tungkang	6	6
2	Tungkang	6	4
2	Tungkang	12	8
2	Tungkang	5	3
2	Tungkang	10	7
2	Tungkang	7	7
2	Tungkang	6	4
2	Tungkang	11	10
2	Tungkang	11	11
2	Tungkang	5	2
2	Tungkang	6	3
2	Tungkang	8	7
2	Tungkang	3	3
2	Tungkang	1	1
2	Tungkang	13	12
2	Tungkang	12	11
2	Tungkang	10	9
2	Tungkang	4	4
2	Tungkang	5	5
2	Tungkang	16	11
2	Tungkang	4	4
2	Tungkang	12	9
2	Tungkang	9	7
2	Tungkang	12	9
2	Tungkang	13	11
2	Tungkang	1	0
2	Tungkang	9	6
2	Tungkang	5	3
2	Tungkang	16	11
2	Tungkang	17	13
2	Tungkang	12	10
2	Tungkang	8	6
2	Tungkang	11	10
2	Tungkang	15	12
2	Tungkang	5	5
2	Tungkang	13	8
2	Tungkang	9	4
2	Tungkang	3	3
2	Tungkang	6	4
2	Tungkang	6	5
2	Tungkang	10	7
2	Tungkang	6	6
2	Tungkang	12	8
2	Tungkang	10	10
2	Tungkang	12	11
2	Tungkang	5	4
2	Tungkang	8	6
2	Tungkang	8	7
2	Tungkang	13	11
2	Tungkang	5	4
2	Tungkang	10	9
2	Tungkang	6	6
2	Tungkang	8	7
2	Tungkang	13	10
2	Tungkang	5	3
2	Tungkang	11	9
2	Tungkang	10	9
2	Tungkang	4	1
2	Tungkang	1	1
2	Tungkang	7	6
2	Tungkang	8	8
2	Tungkang	9	7
2	Tungkang	4	2
2	Tungkang	2	2
2	Tungkang	1	0
2	Tungkang	6	3
2	Tungkang	11	10
2	Tungkang	6	0
2	Tungkang	10	8
2	Tungkang	13	12
2	Tungkang	10	8
2	Tungkang	7	5
2	Tungkang	12	9
2	Tungkang	3	2
2	Tungkang	4	3
2	Tungkang	6	5
2	Tungkang	10	9
2	Tungkang	7	5
2	Tungkang	12	9
2	Tungkang	4	2
2	Tungkang	11	8
2	Tungkang	13	11
2	Tungkang	5	2
2	Tungkang	8	5
2	Tungkang	17	12
2	Tungkang	9	6
2	Tungkang	10	8
2	Tungkang	7	5
2	Tungkang	11	10
2	Tungkang	11	11
2	Tungkang	10	9
2	Tungkang	5	5
2	Tungkang	12	8
2	Tungkang	4	3
2	Tungkang	11	9
2	Tungkang	5	4
2	Tungkang	5	4
2	Tungkang	8	7
2	Tungkang	9	7
2	Tungkang	7	6
2	Tungkang	6	4
2	Tungkang	15	15
2	Tungkang	16	12
2	Tungkang	6	6
2	Tungkang	10	7
2	Tungkang	6	2
2	Tungkang	4	3
2	Tungkang	9	9
2	Tungkang	1	0
2	Tungkang	5	4
2	Tungkang	12	11
2	Tungkang	5	5
2	Tungkang	12	8
2	Tungkang	7	7
2	Tungkang	8	6
2	Tungkang	27	20
2	Tungkang	8	6
2	Tungkang	6	5
2	Tungkang	5	4
2	Tungkang	13	12
2	Tungkang	12	8
2	Tungkang	7	4
2	Tungkang	9	8
2	Tungkang	2	2
2	Tungkang	10	8
2	Tungkang	7	7
2	Tungkang	5	3
2	Tungkang	1	1
2	Tungkang	4	4
2	Tungkang	8	6
2	Tungkang	2	2
2	Tungkang	8	8
2	Tungkang	2	2
2	Tungkang	5	4
2	Tungkang	2	2
2	Tungkang	1	1
2	Tungkang	17	13
2	Tungkang	8	7
2	Tungkang	11	9
2	Tungkang	1	0
2	Tungkang	2	2
2	Tungkang	7	6
2	Tungkang	4	0
2	Tungkang	3	2
2	Tungkang	16	11
2	Tungkang	10	6
2	Tungkang	4	4
2	Tungkang	6	5
2	Tungkang	5	5
2	Tungkang	3	3
2	Tungkang	13	9
2	Tungkang	7	6
2	Tungkang	10	9
2	Tungkang	8	6
2	Tungkang	5	5
2	Tungkang	3	3
2	Tungkang	2	2
2	Tungkang	4	4
2	Tungkang	8	6
2	Tungkang	10	8
2	Tungkang	6	6
2	Tungkang	9	9
2	Tungkang	6	6
2	Tungkang	6	6
2	Tungkang	7	6
2	Tungkang	5	3
2	Tungkang	6	6
2	Tungkang	6	5
2	Tungkang	8	6
2	Tungkang	2	1
2	Tungkang	7	6
2	Tungkang	4	4
2	Tungkang	16	15
2	Tungkang	7	6
2	Tungkang	5	2
2	Tungkang	6	5
2	Tungkang	13	12
2	Tungkang	9	7
2	Tungkang	5	4
2	Tungkang	11	9
2	Tungkang	2	1
2	Tungkang	13	11
2	Tungkang	3	0
2	Tungkang	9	9
2	Tungkang	5	4
2	Tungkang	7	5
2	Tungkang	4	4
2	Tungkang	2	1
2	Tungkang	7	6
2	Tungkang	4	2
2	Tungkang	8	6
2	Tungkang	9	9
2	Tungkang	7	7
2	Tungkang	8	8
2	Tungkang	6	5
2	Tungkang	6	6
2	Tungkang	5	5
2	Tungkang	6	6
2	Tungkang	1	1
2	Tungkang	3	3
2	Tungkang	3	1
2	Tungkang	6	4
2	Tungkang	4	3
2	Tungkang	6	5
2	Tungkang	11	10
2	Tungkang	8	8
2	Tungkang	9	8
2	Tungkang	3	2
2	Tungkang	8	8
2	Tungkang	6	6
2	Tungkang	8	5
2	Tungkang	10	10
2	Tungkang	11	10
2	Tungkang	11	11
2	Tungkang	13	12
2	Tungkang	1	0
2	Tungkang	9	8
2	Tungkang	8	8
2	Tungkang	8	7
2	Tungkang	11	7
2	Tungkang	5	5
2	Tungkang	8	8
2	Tungkang	4	3
2	Tungkang	3	3
2	Tungkang	3	2
2	Tungkang	6	4
2	Tungkang	9	7
2	Tungkang	11	8
2	Tungkang	6	5
2	Tungkang	1	1
2	Tungkang	3	2
2	Tungkang	1	0
2	Tungkang	7	5
2	Tungkang	9	9
2	Tungkang	9	9
2	Tungkang	3	3
2	Tungkang	6	6
2	Tungkang	6	6
2	Tungkang	7	5
2	Tungkang	6	4
2	Tungkang	5	4
2	Tungkang	5	2
2	Tungkang	6	5
2	Tungkang	7	3
2	Tungkang	5	5
2	Tungkang	4	4
2	Tungkang	7	7
2	Tungkang	4	4
2	Tungkang	18	14
2	Tungkang	11	11
2	Tungkang	5	4
2	Tungkang	12	9
2	Tungkang	12	9
2	Tungkang	12	12
2	Tungkang	6	4
2	Tungkang	1	0
2	Tungkang	2	2
2	Tungkang	7	6
2	Tungkang	7	6
2	Tungkang	3	2
2	Tungkang	5	4
2	Tungkang	6	6
2	Tungkang	4	0
2	Tungkang	7	7
2	Tungkang	6	2
2	Tungkang	8	3
2	Tungkang	9	9
2	Tungkang	2	2
2	Tungkang	7	7
2	Tungkang	4	0
2	Tungkang	8	6
2	Tungkang	11	8
2	Tungkang	14	11
2	Tungkang	12	9
2	Tungkang	16	13
2	Tungkang	10	9
2	Tungkang	10	9
2	Tungkang	13	12
2	Tungkang	14	11
2	Tungkang	12	8
2	Tungkang	19	15
2	Tungkang	10	9
2	Tungkang	9	7
2	Tungkang	9	8
2	Tungkang	9	9
2	Tungkang	8	8
2	Tungkang	5	3
2	Tungkang	4	4
2	Tungkang	6	5
2	Tungkang	5	4
2	Tungkang	7	6
2	Tungkang	8	7
2	Tungkang	4	3
2	Tungkang	6	5
2	Tungkang	6	4
2	Tungkang	4	3
2	Tungkang	23	18
2	Tungkang	7	5
2	Tungkang	4	4
2	Tungkang	4	3
2	Tungkang	5	5
2	Tungkang	8	8
2	Tungkang	10	9
2	Tungkang	19	14
2	Tungkang	8	6
2	Tungkang	4	4
2	Tungkang	5	4
2	Tungkang	4	4
2	Tungkang	3	2
2	Tungkang	7	6
2	Tungkang	12	11
2	Tungkang	11	7
2	Tungkang	5	5
2	Tungkang	6	5
2	Tungkang	3	3
2	Tungkang	6	6
2	Tungkang	3	2
2	Tungkang	18	13
2	Tungkang	10	9
2	Tungkang	6	5
2	Tungkang	16	15
2	Tungkang	5	4
2	Tungkang	10	10
2	Tungkang	9	9
2	Tungkang	9	8
2	Tungkang	8	8
2	Tungkang	9	8
2	Tungkang	6	4
2	Tungkang	5	2
2	Tungkang	13	9
2	Tungkang	9	6
2	Tungkang	11	7
2	Tungkang	6	5
2	Tungkang	11	10
2	Tungkang	7	7
2	Tungkang	5	4
2	Tungkang	5	2
2	Tungkang	7	5
2	Tungkang	8	7
2	Tungkang	6	2
2	Tungkang	3	3
2	Tungkang	7	7
2	Tungkang	3	2
2	Tungkang	7	7
2	Tungkang	7	7
2	Tungkang	11	7
2	Tungkang	6	5
2	Tungkang	1	1
2	Tungkang	3	3
2	Tungkang	11	9
2	Tungkang	9	8
2	Tungkang	8	7
2	Tungkang	8	8
2	Tungkang	5	5
2	Tungkang	8	7
2	Tungkang	6	6
2	Tungkang	2	2
2	Tungkang	2	1
2	Tungkang	3	2
2	Tungkang	7	7
2	Tungkang	7	6
2	Tungkang	5	4
2	Tungkang	4	3
2	Tungkang	5	4
2	Tungkang	6	5
2	Tungkang	4	4
2	Tungkang	3	2
2	Tungkang	4	4
2	Tungkang	3	1
2	Tungkang	7	7
2	Tungkang	7	7
2	Tungkang	1	1
2	Tungkang	3	3
2	Tungkang	3	3
2	Tungkang	2	2
2	Tungkang	2	1
2	Tungkang	9	8
2	Tungkang	9	7
2	Tungkang	9	9
2	Tungkang	10	9
2	Tungkang	5	4
2	Tungkang	13	12
2	Tungkang	4	4
2	Tungkang	8	5
2	Tungkang	15	13
2	Tungkang	13	11
2	Tungkang	8	6
2	Tungkang	13	10
2	Tungkang	1	0
2	Tungkang	3	3
2	Tungkang	3	2
2	Tungkang	8	8
2	Tungkang	11	8
2	Tungkang	7	6
2	Tungkang	6	5
2	Tungkang	4	4
2	Tungkang	8	8
2	Tungkang	9	7
2	Tungkang	5	3
2	Tungkang	7	6
2	Tungkang	6	5
2	Tungkang	8	8
2	Tungkang	9	7
2	Tungkang	9	7
2	Tungkang	9	6
2	Tungkang	10	9
2	Tungkang	8	6
2	Tungkang	8	8
2	Tungkang	13	10
2	Tungkang	6	5
2	Tungkang	6	5
2	Tungkang	7	7
2	Tungkang	4	3
2	Tungkang	9	8
2	Tungkang	7	5
2	Tungkang	2	2
2	Tungkang	10	7
2	Tungkang	17	14
2	Tungkang	9	8
2	Tungkang	12	8
2	Tungkang	9	5
2	Tungkang	11	8
2	Tungkang	8	6
2	Tungkang	19	12
2	Tungkang	8	5
2	Tungkang	8	4
2	Tungkang	11	8
2	Tungkang	17	14
2	Tungkang	7	6
2	Tungkang	4	4
2	Tungkang	8	7
2	Tungkang	6	6
2	Tungkang	8	7
2	Tungkang	8	7
2	Tungkang	7	6
2	Tungkang	10	9
2	Tungkang	10	9
2	Tungkang	9	8
2	Tungkang	5	5
2	Tungkang	8	7
2	Tungkang	10	8
2	Tungkang	2	2
2	Tungkang	5	5
2	Tungkang	7	7
2	Tungkang	13	11
2	Tungkang	10	7
2	Tungkang	4	3
2	Tungkang	3	2
2	Tungkang	11	8
2	Tungkang	13	10
2	Tungkang	12	11
2	Tungkang	15	11
2	Tungkang	10	9
2	Tungkang	9	8
2	Tungkang	7	7
2	Tungkang	14	13
2	Tungkang	9	7
2	Tungkang	4	3
2	Tungkang	7	5
2	Tungkang	5	4
2	Tungkang	8	8
2	Tungkang	9	7
2	Tungkang	12	11
2	Tungkang	15	14
2	Tungkang	19	16
2	Tungkang	11	9
2	Tungkang	2	2
2	Tungkang	10	8
2	Tungkang	15	11
2	Tungkang	11	8
2	Tungkang	7	4
2	Tungkang	9	6
2	Tungkang	6	5
2	Tungkang	9	8
2	Tungkang	8	4
2	Tungkang	2	1
2	Tungkang	8	6
2	Tungkang	5	5
2	Tungkang	5	3
2	Tungkang	10	10
2	Tungkang	10	8
2	Tungkang	8	8
2	Tungkang	11	10
2	Tungkang	9	9
2	Tungkang	12	11
2	Tungkang	2	1
2	Tungkang	2	1
2	Tungkang	7	6
2	Tungkang	13	11
2	Tungkang	9	7
2	Tungkang	7	7
2	Tungkang	6	6
2	Tungkang	6	5
2	Tungkang	10	9
2	Tungkang	9	7
2	Tungkang	6	2
2	Tungkang	10	6
2	Tungkang	15	9
2	Tungkang	13	9
2	Tungkang	6	5
2	Tungkang	11	8
2	Tungkang	5	4
2	Tungkang	2	1
2	Tungkang	15	12
2	Tungkang	10	10
2	Tungkang	7	7
2	Tungkang	9	9
2	Tungkang	5	4
2	Tungkang	9	8
2	Tungkang	9	7
2	Tungkang	7	6
2	Tungkang	2	2
2	Tungkang	9	9
2	Tungkang	5	4
2	Tungkang	8	7
2	Tungkang	8	6
2	Tungkang	8	7
2	Tungkang	6	6
2	Tungkang	7	6
2	Tungkang	9	7
2	Tungkang	6	4
2	Tungkang	9	5
2	Tungkang	8	5
2	Tungkang	2	2
2	Tungkang	7	7
2	Tungkang	7	3
2	Tungkang	6	5
2	Tungkang	14	10
2	Tungkang	11	11
2	Tungkang	8	6
2	Tungkang	8	8
2	Tungkang	14	12
2	Tungkang	11	9
2	Tungkang	4	3
2	Tungkang	6	5
2	Tungkang	12	10
2	Tungkang	2	1
2	Tungkang	11	8
2	Tungkang	7	7
2	Tungkang	14	13
2	Tungkang	14	10
2	Tungkang	15	11
2	Tungkang	14	9
2	Tungkang	13	11
2	Tungkang	11	10
2	Tungkang	8	6
2	Tungkang	11	9
2	Tungkang	11	2
2	Tungkang	7	6
2	Tungkang	9	7
2	Tungkang	1	1
2	Tungkang	9	7
2	Tungkang	7	7
2	Tungkang	7	5
2	Tungkang	9	5
2	Tungkang	7	2
2	Tungkang	8	4
2	Tungkang	8	3
2	Tungkang	13	9
2	Tungkang	15	9
2	Tungkang	9	7
2	Tungkang	15	13
2	Tungkang	10	9
2	Tungkang	8	8
2	Tungkang	7	7
2	Tungkang	7	5
2	Tungkang	9	7
2	Tungkang	8	7
2	Tungkang	2	2
2	Tungkang	2	2
2	Tungkang	7	6
2	Tungkang	9	9
2	Tungkang	10	9
2	Tungkang	8	6
2	Tungkang	9	7
2	Tungkang	5	5
2	Tungkang	11	10
2	Tungkang	3	0
2	Tungkang	17	14
2	Tungkang	14	12
2	Tungkang	6	4
2	Tungkang	9	8
2	Tungkang	15	14
2	Tungkang	8	7
2	Tungkang	6	5
2	Tungkang	11	9
2	Tungkang	11	8
2	Tungkang	12	10
2	Tungkang	10	10
2	Tungkang	7	7
2	Tungkang	9	7
2	Tungkang	11	6
2	Tungkang	5	4
2	Tungkang	7	5
2	Tungkang	7	6
2	Tungkang	12	8
2	Tungkang	6	4
2	Tungkang	9	9
2	Tungkang	7	7
2	Tungkang	8	8
2	Tungkang	7	4
2	Tungkang	8	8
2	Tungkang	5	3
2	Tungkang	7	7
2	Tungkang	1	1
2	Tungkang	3	3
2	Tungkang	2	1
2	Tungkang	10	10
2	Tungkang	11	9
2	Tungkang	4	4
2	Tungkang	10	9
2	Tungkang	5	4
2	Tungkang	6	5
2	Tungkang	8	8
2	Tungkang	7	6
2	Tungkang	9	7
2	Tungkang	7	5
2	Tungkang	5	3
2	Tungkang	5	5
2	Tungkang	3	2
2	Tungkang	5	4
2	Tungkang	6	6
2	Tungkang	6	4
2	Tungkang	6	5
2	Tungkang	8	8
2	Tungkang	5	5
2	Tungkang	10	10
2	Tungkang	7	5
2	Tungkang	7	6
2	Tungkang	9	9
2	Tungkang	12	12
2	Tungkang	8	8
2	Tungkang	6	6
2	Tungkang	6	5
2	Tungkang	3	3
2	Tungkang	2	1
2	Tungkang	4	4
2	Tungkang	5	4
2	Tungkang	4	4
2	Tungkang	5	4
2	Tungkang	10	8
2	Tungkang	4	3
2	Tungkang	5	3
2	Tungkang	5	5
2	Tungkang	8	6
2	Tungkang	2	2
2	Tungkang	4	4
2	Tungkang	7	6
2	Tungkang	9	7
2	Tungkang	12	12
2	Tungkang	6	6
2	Tungkang	7	7
2	Tungkang	12	12
2	Tungkang	6	4
2	Tungkang	10	10
2	Tungkang	10	10
2	Tungkang	14	14
2	Tungkang	9	8
2	Tungkang	7	6
2	Tungkang	10	8
2	Tungkang	2	2
2	Tungkang	5	5
2	Tungkang	9	8
2	Tungkang	5	5
2	Tungkang	6	6
2	Tungkang	7	7
2	Tungkang	8	7
2	Tungkang	9	8
2	Tungkang	8	7
2	Tungkang	3	2
2	Tungkang	9	8
2	Tungkang	6	5
2	Tungkang	5	4
2	Tungkang	3	3
2	Tungkang	9	6
2	Tungkang	6	5
2	Tungkang	7	7
2	Tungkang	5	5
2	Tungkang	2	2
2	Tungkang	15	13
2	Tungkang	13	11
2	Tungkang	8	7
2	Tungkang	5	4
2	Tungkang	6	4
2	Tungkang	8	5
2	Tungkang	8	6
2	Tungkang	8	6
2	Tungkang	4	4
2	Tungkang	13	11
2	Tungkang	10	10
2	Tungkang	5	5
2	Tungkang	12	11
2	Tungkang	9	6
2	Tungkang	10	10
2	Tungkang	12	9
2	Tungkang	7	5
2	Tungkang	9	8
2	Tungkang	6	6
2	Tungkang	3	3
2	Tungkang	8	8
2	Tungkang	10	10
2	Tungkang	7	5
2	Tungkang	7	7
2	Tungkang	9	9
2	Tungkang	6	6
2	Tungkang	4	3
2	Tungkang	7	6
2	Tungkang	9	8
2	Tungkang	6	6
2	Tungkang	6	5
2	Tungkang	14	10
2	Tungkang	3	3
2	Tungkang	9	8
2	Tungkang	4	2
2	Tungkang	3	3
2	Tungkang	12	10
2	Tungkang	8	7
2	Tungkang	5	4
2	Tungkang	7	6
2	Tungkang	5	4
2	Tungkang	7	7
2	Tungkang	4	4
2	Tungkang	5	5
2	Tungkang	5	4
2	Tungkang	8	5
2	Tungkang	5	3
2	Tungkang	11	11
2	Tungkang	10	8
2	Tungkang	3	2
2	Tungkang	1	1
2	Tungkang	4	4
2	Tungkang	6	5
2	Tungkang	6	5
2	Tungkang	5	5
2	Tungkang	5	4
2	Tungkang	10	7
2	Tungkang	10	8
2	Tungkang	16	8
2	Tungkang	8	6
2	Tungkang	11	10
2	Tungkang	4	3
2	Tungkang	7	5
2	Tungkang	6	6
2	Tungkang	8	7
2	Tungkang	11	10
2	Tungkang	9	8
2	Tungkang	7	7
2	Tungkang	10	9
2	Tungkang	9	7
2	Tungkang	8	7
2	Tungkang	4	4
2	Tungkang	9	7
2	Tungkang	9	9
2	Tungkang	3	2
2	Tungkang	14	12
2	Tungkang	9	8
2	Tungkang	9	8
2	Tungkang	3	2
2	Tungkang	8	7
2	Tungkang	3	3
2	Tungkang	12	10
2	Tungkang	5	3
2	Tungkang	3	2
2	Tungkang	12	10
2	Tungkang	5	2
2	Tungkang	11	10
2	Tungkang	6	5
2	Tungkang	10	8
2	Tungkang	3	2
2	Tungkang	9	9
2	Tungkang	1	1
2	Tungkang	7	5
2	Tungkang	3	3
2	Tungkang	8	5
2	Tungkang	5	4
2	Tungkang	1	0
2	Tungkang	6	6
2	Tungkang	9	7
2	Tungkang	5	5
2	Tungkang	5	2
2	Tungkang	5	5
2	Tungkang	6	4
2	Tungkang	4	4
2	Tungkang	5	3
2	Tungkang	7	4
2	Tungkang	7	6
2	Tungkang	5	5
2	Tungkang	4	3
2	Tungkang	3	3
2	Tungkang	3	2
2	Tungkang	5	5
2	Tungkang	5	3
2	Tungkang	4	4
2	Tungkang	5	4
2	Tungkang	7	6
2	Tungkang	9	6
2	Tungkang	5	5
2	Tungkang	8	7
2	Tungkang	4	4
2	Tungkang	2	2
2	Tungkang	13	11
2	Tungkang	9	8
2	Tungkang	7	5
2	Tungkang	7	7
2	Tungkang	1	0
2	Tungkang	9	8
2	Tungkang	4	2
2	Tungkang	4	3
2	Tungkang	8	7
2	Tungkang	3	2
2	Tungkang	4	2
2	Tungkang	4	1
2	Tungkang	20	18
2	Tungkang	12	10
2	Tungkang	13	9
2	Tungkang	6	6
2	Tungkang	1	1
2	Tungkang	9	8
2	Tungkang	7	6
2	Tungkang	11	7
2	Tungkang	8	7
2	Tungkang	7	6
2	Tungkang	5	5
2	Tungkang	6	5
2	Tungkang	7	5
2	Tungkang	6	5
2	Tungkang	11	8
2	Tungkang	11	8
2	Tungkang	10	10
2	Tungkang	5	4
2	Tungkang	3	2
2	Tungkang	5	5
2	Tungkang	8	7
2	Tungkang	10	8
2	Tungkang	13	12
2	Tungkang	10	7
2	Tungkang	11	9
2	Tungkang	3	2
2	Tungkang	12	8
2	Tungkang	5	5
2	Tungkang	5	3
2	Tungkang	5	4
2	Tungkang	8	6
2	Tungkang	5	3
2	Tungkang	8	6
2	Tungkang	7	7
2	Tungkang	5	5
2	Tungkang	5	5
2	Tungkang	5	4
2	Tungkang	14	12
2	Tungkang	9	4
2	Tungkang	5	2
2	Tungkang	5	5
2	Tungkang	7	6
2	Tungkang	6	5
2	Tungkang	13	11
2	Tungkang	7	6
2	Tungkang	13	7
2	Tungkang	19	16
2	Tungkang	20	17
2	Tungkang	5	4
2	Tungkang	6	4
2	Tungkang	12	9
2	Tungkang	9	7
2	Tungkang	11	9
2	Tungkang	4	3
2	Tungkang	8	5
2	Tungkang	6	6
2	Tungkang	8	8
2	Tungkang	9	8
2	Tungkang	8	8
2	Tungkang	5	4
2	Tungkang	12	9
2	Tungkang	11	11
2	Tungkang	3	2
2	Tungkang	4	3
2	Tungkang	11	9
2	Tungkang	12	10
[truncated: 7,814 more rows]
