# Supplementary material for: Data reconstruction can improve abundance index estimation: An example using Taiwanese longline data for Pacific bluefin tuna
Source: PLoS One. 2017 Oct 2;12(10):e0185784. doi: 10.1371/journal.pone.0185784 (PMC5624633; doi:10.1371/journal.pone.0185784)
Supplement: S6 File — (XLSX) [file pone.0185784.s006.xlsx]

## Sheet: 工作表1
year	Combined	South	North
2001	2.43157	2.43193	1.05266
2002	1.00906	1.03366	1.44303
2003	1.82076	1.74466
2004	1.89165	1.82898
2005	1.29297	1.29925	1.2234
2006	1.32369	1.38884	1.16036
2007	0.893773	1.11339	0.553438
2008	0.901033	0.98086	0.972107
2009	0.73362	0.758113	0.890305
2010	0.39121	0.416065	0.594836
2011	0.421458	0.421106	0.671325
2012	0.312896	0.340455	0.496808
2013	0.370324	0.332746	0.787285
2014	0.62286	0.493944	1.59564
2015	0.583128	0.415994	1.55881
